# Supplementary material for: Genomic sequencing of fourteen Bacillus thuringiensis isolates: insights into geographic variation and phylogenetic implications
Source: BMC Res Notes. 2023 Jul 4;16:134. doi: 10.1186/s13104-023-06411-1 (PMC10318680; doi:10.1186/s13104-023-06411-1)
Supplement: Supplementary file 4 — Additional file 4.txt. Contigs culled from Canu-based IBL03111 assembly. Contigs from IBL03111 lacking similarity to IBL01313 and that may have been assembly artifacts. [file 13104_2023_6411_MOESM4_ESM.txt]

>tig00000002|arrow|arrow|arrow|pilon
acaagagtatcaaatccaggtcagaaagatgatttagaaaatcaggttgagtttttaaaa
acattcgcaaatgcacgagggatgattgtagatgaagttatcaaagatattggtagcgga
ttaaactacaaaagaaaacagtggaataacctgattgacagttgtatggaaagaaatatt
tcgactatcatcattgcacacaaagatagatttgtacgttttggatatgagtggtttgaa
aagtttcttcgtaaaatgggagtggaaattatgattgttaacaatgaaaaactatctcct
caagaagaacttgtgcaggatttaatatctatcattcatgtatttagcggtagaatatat
gggttgagaaaatacaaaaagaaaatgtcggaggatgaagatttatgaaaagagcatatt
taatagaaatcaaaccgacaactgaacaagttagtaaaatccgtcaaactattggggtgt
gtcgatatgtatataacctgtatatctctaaaaataaagaggcatatgagtcggatggga
aatttcttagtggctatgacttttctaaatggttaaacaacattcatacaaaagagtgtg
accagtggattaaagaagtgtcgagcaaagcggtaaaacaagcgattatgaatggagata
aagcttttaagcgattttttaaaggtttatctaagtttccacgatataaaaaaagaagaa
gcaagatgtgaagtgctactttccgaaaaacaacaaaacagattggacagtagaaagaca
tagagtaaaagtccctacaattggttggataaggttaaaagagtatggatatatttcaaa
aaatacaactgtaaaaagtggtacagtatatcaaagagcaggaagatactatgtgtctat
actctgtgaagtgaaagaggtaaaaccaaattcaattctcaatgcagtaggtataggaat
tgatttgggaattaaagacttcgctgtacgtagcgatggaaaaactcacaaaaatataaa
taaaacagtacaagtaaaaaagatagaaaaacggttaaaaacgtcgaacaacgctcttta
tcacgcatatttgaaaatataagcaaagagaggtgaacaacctgttactaatacaaagag
ccgaatataaacaaaaatacttcttagggtgcaactagctacatgctaggctagcaaact
attcgattacgcgtatgtaaagtctattcgtaaattgatgtggtgaaaacaagccaatgt
ttattacgtagaagactatgaatgtgaaagtatgatgaagaacaaacatctatctaaagc
tgtacgcgcaatccatgtcttttatgcttttaaaacatggttatcaacgaaatgtaggga
aatatggaattgaactacggcaagtggacagatttatccatcttctaaaatatgttcatg
ttgcggtcaaaaaaagtcggatttaaagctgtctgaccggagatataccatgtgattgtg
gaaatgtaatggatagagatttaaatgcatctatcaaccttttacaagccaaaaaaaaat
atacatactaaacgtaaatagattgtatatatgtacggtgggctacatcggaatttacgc
cctgtgggtgtcacagcaaactgtgtagccaagtgattagcgaggcagggcacgtagaag
caggaatactctaagaatatacatttgtctatatttttagtagcagatgtaggtggaaat
aaaaaaagcgacacttcatataacagaaatgccactcgtaatcccgtttgctgcaagcta
cgggacttacgaaaagcgtgagagtatcgttattgaattagaagatgaagatgggtacat
tggatttggcgaagtcgttgcgttctctgaaccgtggtatacggaaggaaacggtgaaga
cggcgctgcatgtactgcaagactttttaatacctgATTTATTAAAGGCTGAAATTTCTC
ATCCGAATGAGGTACCGGGTctatttcaacatataaaaagaaaccgaatggcaaaggccg
gaattgaaggggctgtttgggattttatatgcgaagtgtcaaaagaaatcgttagcgaca
gtgcttggcggaacgaagtcctgaaattgaagtcggcgttgtaattgggatcaatacgat
tccggttatgttaaaacaaatcgagaagtacgcagaagaaggatacgagcgttttaaagt
gaaaataaagccagagcatgattacgaattattgaaagagattcgaaaagagtttccgca
tatcccgctaatggcagatgcaaattcagcatatacattaggggatacggagaggctgaa
acgactagatgaattccaattaatgatgattgaacaaaccgttagccgattatgattttc
ttgatcacgcggagttgcaaaagaaaattgaaacgccgatttgtttagatgaaagtattc
atagtttagaagatgcacgcgttgcgattacccttggtagctgccaaattgtgaacgtta
aaccagggcgagtgggcggattaacagaatcggttcaaatccataattattgcatggagc
acaactacccgtttggtgcggcggtcatggtggacgatggggatttcaagagcacaaaat
gttgcgcttgcctcattgccgaactttacgattccaggcgaatatatctgcttctagcag
acattgggagcaggatattatttcgccggaagtgacgcttaagggcggaaaagttatggt
gccgcaaagtgttgaagctgagtatgaagtagaccgcggaaggttggcggagatcacgaa
acagcgaattgttttggagcggtaacttgagtctttaaagtagcgggcgaatttcgttgt
taattgtcggtaagtcgatatatttcaataatcgctgatataaatgcgagttacggtcga
tataattgagaaatcgccgatataattcaagttatggtcgatatatttggaaatcgctga
tataattttatttacaaaggttactctaaagggtaaccttttcgtattgtacaaattgga
tagactagtttacaatcgagcgtataaaagggggagtaaaatgaagcgcatttcaatttt
aatagtggatgatgaggcagaaattgctgatttaattgagatacatttagaaaaagaagg
gtaccacgtcgtgaaggcagcagacggggaagaggctgttcatattattgaaacgcagcc
aatcgacttagtggttttagatattatgatgccgaaaatggatgggtatgaagtgacgcg
tcaaattcgcgcgaagcaccattatgccaatcattttcttaatgtgcgaaaacgtctgat
tttgataaggtgacaggtcttgtattaggtgcagatgattatatgacgaaccttttacac
cgattgaattagttgcgcgtgtaaatgcacaattacgtaggtttctctacattaaatcag
ccgaaagtagcggggaataaatatgctttagaggtaggcggagttattattgatcctgag
caaagaacagtgaacgtctatggagagcaaattgagttaacgccgaaagagtttgatatt
ttatatttattcaggagccatccgaaggaaagtagtataatgtggaaaatatttttcagc
aagtatgggcagatgattattatgaaggcggaaatacagttatggtacatattcgtacgt
tgcggaaaaagcttgggggaagataaaagaaaagataagctaataaaaacagtgtgggga
gtagggtatactttcaatggctaatatgatgaaaagttttcgatttaaaatgattgcctt
atttgcgttaagattggtgcttgcagcaactgtatacttatataatttataaaggattgc
agctgtattataaaacgatggttcgctatgaagagcctttagcgcaatttaggtcagtgg
taagggaagtggagacattaaacttctttttaattttctttattcagttatctattatct
ttttcttctttttgacagaaaccgtatttaaagtattttagtgagatttctaacgggatt
catcatcttgcgaacggtaactttacgataaagttcaagtttcatcaaacgatgagtttg
agataatcgcacgtgaaataaatgttgcgagtgaaaagttaaaagaagcggtgggaaaga
ggagactttgcctgaaagtagtaaagatcagctcgttgtaaacttagctcatgatttaag
aactccattaacatccgtgttagggtatttagatttaattcttaaagatgagaatttaac
aaaagaacaaattaaactttctccacaattgcatatacgaatcgctaagctcgaaagttt
aattgatggagttatttgaaattacaccgtatgaattatggcatgctaaagcctagataa
aaagccgattgatataagtgaactacttatacagttagatgaggaagttgtatcctttat
tagagaaacatcatttacaagctaggttgaatattgatcctcatttgccaattaacggtg
atggaaaattgttagctagagtatttgaaaacttgttaacaaatgccgttcgatacggat
atgatgggcaatttgttgatctgaatgggtatatcgataatggagaagttgtcgtacaag
ttatgaattatggagacagcattccagaagaagatttaccgtatctttttgatatgtttt
atacaggtgataaatcgagaactgagaaccgtggcgggacaggccttggactgtttattg
cgaaaaatattgttgagcagcataacggtacaatttctgctgaaagtaatgtagttagaa
caatgtttgaagtgcgattgccaaaagacgagaacttaacaatttaataaaaatttaaac
tttaccccactttttattttaatagttttttctattctatacgtaagttacgttaaggag
gaactagaaatgaaaaagtgggtatttatttctttttttatagcatgcacagtatgtgta
ggcttttatatatcaccgttatttcaaaaggaaatcgatgttaaaattgtcggaaaagat
gagctagtaaaggcggcaaataccgagaggaaagagattacgaaggaacaaatttataag
ggtgatttattattagttaatagggattatccagtaaaaaaagatagtattaggtctgat
attataaatgtaaatcataatagtgaattagtaagaggctacgtaatatttgatagaaat
cttcgtttatcaaagtatgttgtaaaaaagtttttgaacgttgtcgatgcggctggaaaa
gatggcgtacagcatttcttaatgagtagtgggtatcgagattttaaagaacaaagtaaa
ttatataaagaaatgggatctgattacgcgcttccagcaggatatagtgaacataattta
ggattatcactagacgttggatcaacgcaaaagaagatggagaaagcgcctgaaggaaaa
tggatcgaagagaacagtatggaagcatggctttgtattacgttatccgtaaatataaat
taacattactggaattcattatgagccatgcatatccgttatgttggccctacctcatag
cgcaattatgcgaaaaaaagaatttcaactctagaggaatattttatgagttttaaaaga
ggaaaaatgaggtttcaactgaagtagaaggtatgacatatactgtttcttattataaag
tttctgagaatacgaaagtgaacgtttccagcaaacaagccgtatgaaatttccgggaac
aatatggatggggttattgtgacggttcaggtaatagagaaaaaaggctgtgccatttgg
gacagccttttcttatataagaaaggaattgaagtttttttgtcggtaaatcgatattcc
ttgtcgaatcgttgatatattgtaagttatgatagatatattgaaaatcggttgagataa
tttcctatactttaccattttggaggagcatctttttattcactttcaaacattataacg
ttatatttacttctccctttttttgtgttacgctaaacgtgtgaaagacatataaaatga
aactttaatgtaagcgtattcttatggcttcttatagaaaagggtggaagtacaatgaca
gaacgattcgtactacgtaatgtaaaacgtgtgaaacggggaagagattgacattgtaat
tgaaaataataaaatcgcacaggtgacgaaagctggtgctggcgagggtggaaaggttct
tgattactctggtacttacgtatcgagtggttggattgatttacatgttcatgcttttcc
ggagtttgatccgtatggcgatgaggtggatgaaattggcgttaagcaaggggtaacgac
aattgttgatgcgggtagctgcggtgctgatcgtattgcagatttagtaaaaagtagaga
gcaggtaaaaacgaatttatttcgccttttttaaatatttctcgtatcggtttgaaacga
atcgatgaagttatccaatatggaatgggatagataagagaaaggtaatagaagcaggta
gaaagagtataaaggatgtaatcgttgggttaaaggcgagaatgataacagtgtcgtatt
gtgatagcggccttgaaaaaccgcttcatgttgccacgcacttactcctcggtggcaaca
tcattaccacttatgtacatatcggttcagcgcctcctccgcattgctgccgatgtacca
gtttagaaaaagcatgatgtcattacacatacttaaacgggaaagaaaataattttattc
gatgaagaaggcaaaaaaccgctaacctgatattactaggatgccgtgaatcgtggtgtt
catttgagatgttggtcacggtaatgctcgtttttttttaaagtagcagaggcggcgaag
catcacggtattgctttttaatacaattagtacagatatttaccggaagaatcgtataca
cggtcccgtgtatagtatggctcacgttctttcgaaattcctttacttaggttatccgct
agaagaagtaattgacgcggttacgaaaaaatgcagcagagtggctgaaaaaaccagagc
ttggccgcattcaagaaggagatattgcaaacttaactttatttacagtgaaagatgaga
aggttacgtttaattgattcagaagggggatcagcacattgctgaaagaaggattgatac
gaaaggggttgtaatcaatgggtcattcattgaatgctaagtacggattaaaaagagtaa
ttaatgcgagcggtagaatgagtattttaggtgtatccgctcctacagatacagttatgg
atgcgatgaaacatggtggacaaaattatgtggaaattgctgatttagtagataaagcgg
gagaccatattgcgagaattctagattcagaggcagcggtcgttgtgaactcagcatcga
gtggcattgcgctttctatcgctggtatcgtgacggaaggaaatcgccgtaaaagtgaaa
gacttcatcaagaagtaatcgcgaaaaacgaagtaattatgttaaaaggtcataacgttc
aatacggtgctccagttgaaacgatgatttatttaggcggcggtaagcttgttgaagtgg
gtttcgcaaatgaagggaaagcagagcatattgaagatgcaattggtgaaaatacagcag
cgattctgtatgtgaaatcacatcatgcagtgcaaaaaaatagatttctgttgaagaagc
atgggaagtagcgcagcgaaataacgtaccacttatcgttgatgcggcagctgaagaaga
cattcaaaaatatgtgaagtattcagaccttgccatttatagtggttcaaagggcaattg
aaggacctacttctggtattgttggcggtaaacgaaaatatatcgaatggctgaaagtgc
aattacattgcatcggaagaagtatgaaagttgggaaagaaacaactttcgccttacttc
aagcgcttgatgagtacggcgtaaaagaagataaaagtgagcaagaaaaagaattgctac
aagtacttatgccgctaaaagaattaaaaggtgtaaatgtaacgatcgttcaagatgaag
ctggaagagcaatctttagagcacgtattcatattagcgaaaaagagttaaataaatcgg
caaaagacgttgtgactgcattacgcgaaggggaaatcgcaatctatacacgtgattacg
gagtaagacaaggattctttgatattgatccacgtccacttcaaggtgatgacatacatg
taattgaagaaaaattgagagaaattgtaggggggaaactaaaatgacaaatattcaaaa
acgtttttataaaggccgcgtagcattaaatgtattagcgacaattacccgaaatgcgaa
aagatatttttgaagcagcagaagggtatgtagtagtgggggtattatcaaaagactacc
caacagtagaagaagccgttacagcaatgaaagcatacggaaaagaaattgatgacgctg
tatcaatcggactaggagcaggagataatcgccaagcggcagttgtagctgaaattgcga
agcattatcctggcagccatattaaccaagtgttcccttcagttgagcgacacgtgcaaa
tcttggcgaaaaagatagctggattaatagtttagtatccccaacaggaaagtgggttac
gtaaatattttctactggtccaattagcgcagctggagaagaaaaagcaaatcgttccaa
ttaaaacagcaattgcacttgtacgtgatatgggcggaaatatcattgaaatacttccca
atgaaaggtttagctcatgaggagaatatcgcgcagttgcgaaggcttgtgcagaagaag
gatttgcattagagccaacaggcggaattgataagaaaacttcgaaacaattgtacgtat
tgcgcttgaagcaaacgtagagcaagttatcccgcacgtgtactcttctattattgataa
agaaactggtaacacgaaagtagaagatgttcgtgaattattagcagtcgtgaagaagct
agttgatcaatatgcgtaagaaattgcagcgtttggcgaagtaatgatgcgcatgcaagt
acctggatatgaattgttgtcgcaagctaacacgttaaattactcattttcaggtaccag
gtgtgaacgttgcagcggcactttcctcactagggcatgaagggcttcttatttcaactt
taccggaaaattcggttggagaggcagctgtatcttacattcaaaagttagggattcaaa
cttctcttgtttcaagaggcgtaaatatgtaggtatgtattttttagaaaatggattcgg
tgcacgtgcaagccgcgttacgtaattcgaatcgactagaaagtatcttcaatacggcgt
ctgaagagatgtaccaatttgaagaaattgctaaggaaattgatatcgttcatttttgcg
gtattacacttgcgatgaatgatacggtgcgccatcatatgaagtctttagcgagagcag
ttaaagaaaacggaggaaccgtcgttttgattgtaattatcgtccatcactttggggaga
agacggatatgaacaggcaaaaccgcattatgaagaaatgctgggacttgctgatatcga
tatgatgaacgaaaaagatgcaatgtcgttctttggaatgaaacagaagagacagagcga
gaggcgccaacttgttgatcttattccaaaggttgctgaaacatatcatatcgctacaat
cgctggtacacatcgctctattaatatgtgataatacacactcgctacgcgggtttatat
gtaagatggatgcgttcacttttgcaaaaacacttgcgttttctgtatatgatagaatag
gtgctggagatgcttataccgagcgggattattcatggcgagatagaagagtttgcacca
gagaaagctgtttcatttgcgtcagacagctggaatgcttgcacatacaatcgtcggtga
tacgcccatgtcatcagagaaggatatacttcgggcaatgacggcatcagtaggtgatgt
agaaaggtagtgggtgtaacggtgaacgtaacgaggaaaaaaggaccattatatttacaa
ataaaaaatattattcgtgatcgaatattgcatggtgtatatgcgattcatacgaatatt
ccttctgaaccgcagttagaagaagagttcaaagtgagcaaaattacagtgcgtaatgca
attaaagaactcgctcaagaaggatatttagaaaagaaaagcggtaaaggaacgaaagtt
atccgtaatacttctgcgacaaagttgtcaaaaggtaagaaatttacagaagtgttagtg
gaagaaggatataaagtacaaaagaaattgctaaaagcagaaatcgttcataatgaagaa
ggaacggtgccatttcgattattcggcaaggagagttttcgtattgaacgtttatatacg
ttaaatgatgcaccttacattcattatacgcactatttctcagcaggaatggcaagtaca
gatttatcggactttgacttgcaatcgctttatgatttagttgaagaccgaggcattcac
ttagaaaacttcagagatgaattcgctgttggactcgcgcctagtttcgttgcagaagcg
ctaggtgaaaaagaggggacagcgttattaaaacgtatgcgctattcttatgatgaagtt
ggcgaagtaattgaatatagcgaaggctactacaatacagaaatgcagtattatgtagtg
aattatgacgtataaaaaagaggggatgttggtcatctccctgtcaagtagacagaaata
aaaagagtattatgccacggccttttcccgatattctatcggggaaaggccgtgaagttt
ttcttggaatctttctgtattataaaattgaatatattcttgaattgctcggtaggccat
ttcatatgtttttgggcacactaaatacaacttctctgtttttaaatgtgagaagaatga
ttcgatacacgcattatcaaaacagtttccacgtctagaatgactaccgacaaatcctaa
tttctctaactgttttgcgtaggatttagatgtatattgaaacccttgatctgaatggaa
aaggggcttagtagttaatgacttcccttctaattgacgtaatgtagttaaaaccaaatc
taaatcatttcttgaagatagcttccaggcaacaatttcattgttgtataaatctaacac
agccgacaaataggcaaattgttctccgattcgtacataagtaatatctgttacgaattt
ttgattttgcttttcagcttgaaactctcgattcaaatgatttttaaataccacagatgt
ttttcttccataaaacggacgtttttttcgaatgatagattgaatacccagctctctcat
aagacgacgaacacgtttatgattcattaccattccttctcgagccaaagcacgagtcat
acgtttatacccatagtaagggtgctgacgatgaatagataaaatatgttctttatgcca
catatcccttttctgacgtaaacgctgcacgttatgatatttccgccatttatagtagcc
agccttagaaacttccgcgatttgaagcaaccatcggagtggataggcttggcgtaatga
atcgataagagaaaatcgttctttctttaggaccattccttcccgtgtagatttggattg
cgcttttttaaatactcaacctgtgccttcaaataagcattttcttcttctagactatta
aaattctttcgattccagacaccacgttgatcatcaaaggactccccttgttgcgcacgt
tttacccactcaataatctgggcatcgctcttcacaccgagttgttcacgaatttctcgc
aatgattttctctcttctaatcgaagacgaactgcttctcgctttagttcttctgtatat
ttttgaaatgattgtccttttcttgccataaaaaaatcccctccagataaaacagtattg
agtccatcatatcagatggactctttttttactgtctacctataggggataataccatgt
tccctctttttttataaagtaaaactttaattagtggaggagggcatcatccactaatta
ttagctcacaccaatcgggataaaagtaaggggaatgagagatggatatatacttattaa
tcgtcacgttacttgcgatcacaattgttattttaggggtatcatggtggaaatggcatg
catttattagtttaacagttgcgagtttatttttagctattatgtctggactgaatgtaa
cgaaaatagtggctgcctatgaaactggtgttggtagtgtactagggcatttagttggta
ttttagcacttggaacaattttaggaaaaatgatgtccgattcaggggcaggcatgcaag
ttgcagatttctttattcgatttttcggtgtaaaaaaattaccttgggctatgttatttg
cagggtttgttatagggattcccgtattttttgaagtggggattgtcattttattaccac
tcgttatttcaattcgaaaaacgacgaagcaaaatatattattaattgcgttacctgtca
ttgcaggattatctattgttcacgggctcgtaccaccacatccagggcgatgacagcaat
cggtatttataacgcgaacttaggaaaggtacttttatattcattaattatcgcgttacc
aacagccattatcgcaggcccaatatttgcaaagtgggtacataagagggttatacctga
aaatgaaccggagcttgttcgagttacgacagtatcaactgatttgccaagtcgtaaagt
ttcattctttattattttattaccagttgtattgatgattttatcagtagttgcaccata
tatttcattaccgaaaaaattgactgaattttttgtgtttatagggagtccagtaatcgc
cttacttatttcatgtttcgcagcattttatttacttggtatcaaacaaggtattaataa
aaagatgattaaaaaattaacagatgaaagtttattgcctgtcggttctattattttaat
aattggtgcaggcggtggatttaaacaaatattaattgaaagcggcgttggaacagctat
tgcacaaatggcagaacatatttcgttatcaccaattgtattagctttcatggtagctgg
tttaattcgaattgcaacaggttcagctacagtagcattaacgacagcagcagggattgt
ttcaccagttattcacatgtctggtgtgaatttagagttgctagttattgcaaccggtgc
aggatcattaatgttttctcacgtaaatga
>tig00000041|arrow|arrow|arrow|pilon
AAATGAGCATACGAAATAAACCCTAACGGGTTTCATTTTTTTCTTATGCAGCTTTCTTTT
GTTTTCTCAATCCATTATACTCATAGACAACACCCATAATATCAAAGATAGTTTTCTTCT
CATATCGATGGGATTTCCGGCCATTTTTCTTTAGTAGGGTAAACAGGCGGATTAAAACCT
TTGTTATTATACGGGTGTTTCTCTGTATCGCTTGATATAACAGGGATAGATGATCTTGAA
TCATCCCAATTGCTTTATATTCGCTTAGTTCTCTTTTGTGCTTTTGCAACAGAAGTTGGC
GCATCTTAAACATCGTGGAAGAACATATAAAAATGGCAATGAGTTTTCCATACACATGGC
ATTCTAATCGCTCTTGTTTGATAGTTTGCCAATGATGAATTTGAAATAGAGATTTCCACG
TTTTAAATATGATTTGTCGGGTAAAAGACTGGCGCGGTATCAGTTGTGATCCGTTTCCAG
CCTCTCCCCATAAGAACTGCTCGTGAGGTTTTCCCTCAAGCAGCTCACCCCATAAACTTC
ATCAAAAGGGTTATGAGACCTATCAAATGGCAGACACTTTCATCGGAAACTCTCTGCACT
TTTCAGGGGAAGGACTTTCCAGTCCCAGTAAAGCCCCAGTACACCATAGAGATATTCGTT
ACTCCATCTCTGCCATCCGATGCTACGCTTTCGTCGTCGTTTCCTTCTCGTTAACAGTGT
GCGAATTTTCATCTCCGTATAATCACGTACTTCACTGAAAGCTTGACTAGAGTTCCCAAC
CCGGAAGTAGTTCACCCATCCAGTCAGTACGGCATTGATTTGTTTTATTAAGTCTTGTGC
TGGCTTCGCTCCTGCGTTTTGAATGAGTTCGCGAATTTTTGCTTTCACTGTCGTGCGAGC
TTTCTTCTTCGGGATCATGAAAACGAAGAATCCATTCTTATTTCGGTTCGGTATTCGTCT
CAGGTCAAATCCTAAAAATCCGAAGGATTCTCCTTTTAGGACATTGACCATCTGAGTCTT
CTCCAGATTCAGTTCAACTCCCAAAGGCTTTAACTGTTCCCACAGTCGTCGTAATGCCAG
TTCAGCCCATCCACTTTTACTGGAGTGTCCGCTTACAGCGATAACTATATCGTCGGCAAA
ACGGTGATAGTTTACAGCTTCGTAATTGCCATCAGCTGTTTTACGTCGAATGGTATCAAA
TGTCCAATCCACTTCATTGAGGTAAATGTTCGCGGCTAGTGGAGAAAATGGTCCCCCTTG
CGGGACACCGATCTTTCCTGTTGCCTTAATTACCTGTTTTACAAGATGCATAACCTGTGG
GTCTTGGACACGTTTCGCGATTTTCTCCAATAATATGTTGTGTCGGATTGTATCAAAGTA
GCGTGACAAATCAACATCAATTATTATGGTCATACGGCGCAATATACTGCGTCGTACTTC
TGCCAATGCCTGATGTGGAGAGCGTTTCGGCCGAAACCCATACGAGTTTGGACAGAAATC
AGCTTCAAAAATTGCTTCTAATATGAGTTTTAGCGCTCCTTGTACTACACGATCTCGTAT
ACACGGAATTTGCAGAGTTCGCATTTTGCCGTTTGTCTTTGGGATTTCTACTTTTCGATT
GGCTTGTGGTTGGTATATTCCAGCTTGTAATTCTTCTTGAATACCCGTTAAGAATGGGAT
AACTCCTTCTAGTTCTATATCAGCAAAACTTTTTCCATCAATGCCTGGGGCACCATTGTT
TTTCCTCGCCTGTTGATATGCTTCGTGAAGGGTTGTAATTTTGGTAATGTGGGTAAATAT
CCCCCAAAACCGGTGCGTAGGTTCAGACTTCGCCTTTCGATAGATTCGTTGCCTTAGTTC
CTGCAAAGTGATGGGTGTTTTTGTCATAGCACCCTTGCCTCCTTTAGTCATACGAAATGT
TTACAGGTTCGGATCCTTTCCTCCCCGCGTGTTTTGCTGCACGCAGATCTCTGGTACTAC
GATCCGTTCCGCCACCCTGACACCTACCGTTCTCACTTCCCGATCGCGGTTATAGAGACG
GTCTCCTCGATGAGATTTCTTCATCGGGTGTCGAGGGCTTCTCCAGTTTCCACATTATCT
TTCTCTCCATGTCGCCGCTGATACCCCGCCGGTGAGAACTGCCGTTCCAGACTCGTTTCG
GTCAGTTCTTGTTGCTTTCGCACGTTATCGACCGTCTCAGCCACCGGAATTGCGTGTAAC
GAGGCTACATCTACGTTCACTGTACGTTACAACCTGGAGATTTGCCCACATGCCTTTTGC
ATGTGATGTCAGAGGGCTTCGCCATGTCGCTTTCACTTCATGGCGCCTCTCAGGCTACGG
GAGTGGAGTCTATTCTCCCGATTGGACTTTCACCAACTAGATAATGTGTCCTTATCTGGA
CACGCCGATCTGCCAGCGGAGGGAGTAAAAATCATGGATTTGTTCCATCGGAACCACTTC
CCAAGGCGTATTCGTAACATATATGTTGATACCCGTTAATCGTTTACTCTTTTCTGAAAA
TGTAATCCCCTTTTTACTTTCGGTATAGCTTTGTTTTTTTCTACGTTCCAGTATTTGTTC
CTCTGTTAATCGGTAGATAATTACTCTTGTAAATAATCTTTGATTCTTGCCAATATACGA
CTCTTTTATTTCATACGTTTGTCCTGGTTTTAACGTGTGCATAATGTTCTCTAAATCAAC
TTGGATATACTGTGACTGTTTTTTGATTGTCCCATTTCGAAAGTATTCTGGAAATGGATT
TTTCGTATAGACGGTATGGTTTAACTTAAGTCTTGATATATAGCACACGCCACGTTGATC
CATTTGATCTAAGTCTTCCAATGAAAAATATCCTAAATCACGAATACACAGATCACCCGG
CCGTAAGGTATCTAAGCAATCTGTTCCAAATGTTTTATCATTATTTTTTCCAGGACCTAC
CTGGAAGTTTAAAAACTGTCCGCTGTGTAAGTCATATTCTAATTGAATCTTGATACCTGC
AGTTTGTGCACAACCACCTGACCCAGGATATACATGTGCTAAATGTTTCGGTACTTGGAA
AATCGTCGCATCTAAAATACGGATTCGTTGAAAATACGTGAGTGCTGCACTTGAAATGGC
TGATGTTTTACAAAGTTTACTTTTCCATAATGCAGAAAAAATATATTTCAAAAATTCAAC
CGCTTTTTTATCAAAGCGTTTATTGAGTCCTTCTGGACTCATAAGAGTGCCTGTGGCGGC
GTGTAATTGACTGCATAGTCGAACGAGAGAATCACTCGCTGTACGTTGACTGACCCAGAT
ACATATGGTAGCTAATTCATTTCCTGAAAACTTTCGTTTTCTTTTTACAAAACCTAATTC
TTTAGCGAGTTCTTCCAAAAGAGAAGGGGTTAAATGACGATACAGCTCTTCAGAAAATAG
TTGTAATTCATCTTGAATTGAAAGATTCATAAAAAATGTCATCCTTTCTAGCTAGCTTTT
TAGAAAGAATAACGTTTTTTGACACTTGGGGGTAGTGCAAATTCTTAAGTTGATGGGCAT
GTGTTTATACCCCTGACGTAATAAAGAGAGGTAGAGCTCGTCCATAAACTCACTGAACGT
TAGCCCCCCTCCCTCTACGCGTTTGGGTTTGTTTCTTCTCCAGTTCCTGGTGTGCCACCA
GCCGCTCCCACAGTTTCATTGATGATCGCATTAATTACATCGGAAGTTGTGGATAAAAAT
TTACGAGCATCCACACCGTCCCAATATTGATCTAATGTAAATTGTTCCCCGTAAACTTTT
ACTACATATTGAACCATTTTATCCATATCCTCAGGACCTGGATTATTTGGAATATCAGCA
AGTTCAGGTGCTTGACGAATTAAACGTGCTGGAATAAACTCCGGTAAATGAAAATTTTTC
TTTTCTTCCTTGATTATTAGTGTTAATTTCATGGCTTTTCCTCCTCGTTAATAAAAAAGA
GAGAGAGCTTTTGCTCCCCCTACTTTCCTGTTGGTGGTGTTACTGGTTTTTCATATACCT
TTTTGAACCAGTTATCTCCAACAGATTTTGTAAATGTAGGTTCATCTTCATCCGCTGTAA
ACTTCGATCTGTTATCAAAATCACGTTCAATGAAAGAACCTTTAAGTTTCGTAGTTTGGA
AGTTCGGTTTATCCTTTTTAGTTTCAGCTTCTTCCTCTTCTTGTGAAAGCTTCCCTTTTA
ACAACCAAACGTATCGATATTTACCATTTGCCTTCAAAAAGCGCCATCCGATTGCTACAT
ACGGTTTTTCGCCCTCACGTTTTTCATCTAATACACCGTCTGTAACTTCTGGATACCCTT
CAATATCAGCTTTTGTGGATAATGGAAGACCTCGAACCTCAATTTCAACTTCAACTTCAC
CATCAGACTCAGCGATTTCTGACTTTTTATTATCACTCCACATAATTTCAGAAGACACCT
TTTTAGAAGTTTTAACTTTTACAGCACCTTCTAACTTCTTAACGGTTGCATAATCCACTC
CAGTTGCATCGTCTTTCACCGATTTCGCATAAACAAGACTATCTACACCGACAGTCGAAC
TAATTTTAATAACTTCTCCAGCCATCTATAACTCCACTCCTTTCACGAATCGCATCGCGT
AATGAAAAATTTGTGTATCATCTTCATATAAATCAGCAACCGCATAGCGTGAAAAACCAA
TACTTTTCATGATTTCATTCACTTTTTTATGGATTGCTGTTGTACTGCCTTTTGACCAAA
TATCGATTTGAAATGTAATTTCGCTTTCGCTTTCCTCGTTATCTGCAAAACGATCTGGTC
TATTGTCTAGTTCGAAAAACGTAATACGCGGAAACTCTTCAGCATTTTTAGCTTTACGAT
AATAAACACGTTTTCCACCCAATAAAGAAACAAGCTCCTGATTATTTTCAAGAGCTTGCA
CAATTTCGGGGCGTAAATTCATCATATATTCAACCTCATTTCATTCTTCAAGATGTCTGT
CATAGCACGAATTGCCGCTTCTTTTGAAGAATTAAATCCAGGTTCTATAAATGGCTCTGC
TGGCATTTTAGACGTTCCCCATTCTAAGAACTTTCCGTAGAAATAAGGGGAACGATCCGC
TTTATCTATACCAATTTTGATCGTTTTTATGCCGCCCTCCATTTTTGCTTTTGTAACCCG
TATATTATCAGCCAAATGTTGTCCTGTTCGCCACGGCTCGCTTTTTGTTGCTTTTTTAGG
GCTATCACTCCTTGGGGCTATTTCAGAAATAGCTTTTCGAATAGGCTCGCCACCTGCTGC
AAGGGCTTTATCTTCAATCTTTTCTCCACGTAAACCCATTTGCTCTAATTCAGATATCAG
GCGATCAAAACCTAAAAAATCAACACCATCAGCCATTCATTCCACCACGCTTCCACATGA
TTGATAAAGTGTGTTTTTCAGTTGGAATAACTGAAACAATGTCATAAATTACGTTCTTAT
ATTTAATCTTCATATCAGCATTCACATCAGAACGATATCGGATTTCTGTTTCACCTTGAA
TTTCGCTATTAGCTGTCGCGGCTTCAAAGTATTTTCTTCCCTTTAAAAAAATAAAAGAGC
CCCATACAGTAAATGAATCCTTGTAACCTTCTATTGGATCACCGTCCGGGCTCTTTGCTT
CCTCGTCTTTCACTTGAAAGGTAAGACGTTTATCTAATTTACCTGGATTCACTTGAATCA
CCACCACAATATTGCAACTGAACTAATATCGACTGCAAACTAAATGCCAATTGTTCAGCT
TTTCCAACCGCTTCACGGTTTTCATGCCAATGAGCAATTAAAATACGAGCTGCTAATTTA
GCAAGCTCGCTTTTTAAATCCACATTTTTACTTGTAGCATTTTTAATATATATTTCAGCT
GCTTCTACGAAAGATGTAATGAGATCGTCCTCCTCATCCCCATCCACACGAAGATACTTT
TTTGCTTCTTCTAATGTTAGTACCAAGAAGAACCCCTCCTACATCATTAAGCTTTGGCCG
TAACTGTAATTTGACCATATACAACCGCTTCTGTATCCCATAACGTAACGTCTTCACGTT
CAATTGCTCGGAATTCTGTTGTATTACCTCTCCAAGCACTTCCACCCTCTTTTGTCATAT
CAAGCGATAACTGCTGTCTATCCCATAACACAACTGCTTCTTTCAGGTCCCCAACAATAA
ATGGTGCTTTACCATCTTTATCTGTAGCAATTGTCTTATTGGATAAAACAATAACTGGCT
TTCCTGATAATAGCTTACGTGTTGGATTTGTTGGATCTGGTTGAAGAAGTGGGCGACCAT
CTTTATCTTCTAATTGATCTAAGTAATTGAATCCATCTTGGTTTGTAATAATGTTTGCTA
CAGCCGAGAAAGCTGGGTCTAATGTGACATTTAATGCTGTTTTAATGCCTTTATAATCCT
TTAAATCAACTTTTGTTAATTTATTGATTTCTTGTAAAATTAAATAATTACGAGTTGCAA
TAGATTTCTTCGCAATCCACTGACGTAAATAAGCTTCTAGCGCTTGATCCGTATCGTTTA
ATAAATCATTTGGTACAGGTAGAAATCCTGCATAATCCTCAATAACATACGGTAAACGAT
CAAATTGTGGTGAAGCAATTTCTTGCATTGCATTTGGGTTTCCATACTCAGATAATGGAG
CGAAAGGTGTAGATGCTGCACGTTTTTCTAATGTGCGAGCTCCCTTATTCGTTGAAACAG
GTTGCACATTTACATATTGCTCTAAGTTATCAACCGTTTGTTTTAATTGATTAATCGTTG
TCGTAATATCTTCTGGAACAATATAACCTCCGTCTTTACCTGTATTCTCAGATAATGCTG
CTTTGTATTCCTGCATAACGCTTGCTTCTTCATGACTTAAATTTTGACCACGGATAGCTT
TCATAAACACTTCTTTGTACGATGAATCTTCATTTTGAACTGATGATGGGGGCAAAACTT
TTGCTTGTGAATTTACAGGGTCAGAAACTTGAATTTGCATCATTGCTAGATAGTTATCCA
ATTCATTTTTCGCGTTTTTCGCTTCCTCAATTTTCACCTTTGCATCTTCATATTTACCGC
TGTTATTAAACCCTTCCGCTTTCGCTTTCAAATCAGCAACTTTCTGTCTTAATTCTTGTT
CACGTTTATCCATTCCGTATTTCCTCCTTTTTTTGGCACAAAAAATAGACCTATAGCTCT
AACAGGTCTAGTGCATTTTGTATTTTTAATTGTTCGTTATTATCCTTCTTTGAAATAGAA
GGAGCCTTTGCTACAATCTTATTTGGTGTTTTTTGATATTTATCAAAGTAATCACTGCTA
CAAGCTGCGACTTCTTTTGCTTCCACAACTTCAATATTGAAGTATTTTTCAGCTTCTTCA
CCACTTAACCAAGTCTCAGCATCTACTAATTGCTGAATTTCTTCAATTTCGATACCTTCT
TTTAAGTTCTCTTTGTATACATTCATGATTCCTGTCTCGATGTTATCAAGGTCCTCTGCT
GCTTTTCGTAAATCAATTGCATTTCCAGCTGCATATGTCCAGGGCTTATGAATCATTAAG
AAAGCGTTAGAAGGGACAACAACACGATCACCAGCCAAGGCGATTACGGAAGCGATAGAA
GCTGCAACACCATCCACATAAACAGTTTTTTGCGCTTTATTACGTTTCAACATGTTATAA
ATAGCTAAACCAGCGAATACAGAACCACCACCACTATTTACATAGATATTTAAATTACTT
TTATCATCCAACTGCCCTAAAATATTTTTCACATCATCCGGCATCACATCGGAATCGTCC
CATTTCCATCCGGTATTGTTTATGATGTCACCATAAATGAATAGATCAGCTGAAGAATCT
GTTTGATTTTTAATTGTAAATACGTCTTTAATCGTCCTCATCTCCCTTCTGTAACACTCC
TCCATTAGCTTTTGCCAATTGATATTCGTCTGCGATTTCAATAGATACATGGTTTAAGTC
AACACGGTGTTTATCACCGTATTCCCCAATCCCGTCCATATCCTCCAGTTCCAGCACCTG
ATTAATTGAAAATGCACCAGCATCTAACATAATTTTGTAGAATTCTGCTCGTGATTTAGA
ATCAGCACGTAATAAGCTTGTTAGGTTAAACTTCAAGTAATATCGTTTTTGCTCATGAAA
CGAAAATGATTTATAAGAAAACTCTTCTTCATATTGAATAAGAATTGGACTCAATGTATT
TTGAATAAAATCCAACGCTTGTTGCTCAATATTGGAGAAAGTAGCACGATCTAACTCATT
AATCATGTGCAAAGGAATATTAAAGATATTTGCAATCTCGCCCTTATCAAATTTCATACC
TTCAATAAATTGGGCATCTTTTAAAGGCATTCCAACCTTCTCAAATTCTAAACCAGCATC
TAAAATGGCTATCCTTTGCGCATTATTTAGACCTGTATTTGCTTCTTCCCAGGCATCACG
AAGTTTATTTTTAGCCTCTCTATTTAACGGTTGTTCTGTTTTTAATATCCCACTATGCGC
TGCCCCGTTTGTGAAGAACTTACCTTTAAACTTTTGAGCTGCTTGTGAGCTCCCTATAGA
CTCTCTTGCAATTTGAATAGGAGGTTTCCCCCTTAAACCATCAGTAGACAATGTAGTAAG
ATGGATTATGTCATCATCAGGTATTTTTATAGGTGTACCGTCTGGCAAACTCGTAAAATA
CCATAGTTTATTGGTCTTTAAGTCCACAGTGGGCGTTGTAACAGCCGGATTTAATACCCA
TAATTCTTTTGGTCTTCCATCCACACCCCAATGAATATTAATATAGGCGTTTCCCCATGT
ATTACGATGTGTTTCAATTAAATGTTTAAATTTAAATGGGCTTTGATAAGGATTTGGTCT
TCTTTCTAGAACAAACGATACTTGATGTGCCTTATCCCGTTCTCTTCCCTTCGCTGTCTT
TTTAAATGTTTGAAACGGAAGCATCGCAACACTATTTGCAAGGATGTTAATACACCGATA
AACCGTCGGAACACCTAAAGAGGACTCAACCGTTACCTTTTCACCGCTTACGGCTTGATA
GCCAAATAAACTTTTAAACCAGGGAGAAGGATTTTTTAAATCTGTCGTATCCTGATTTCT
AAATAATTGCCGAAAAATCAAAAATTTCACCTCCCTTCTATCTTCTTATCATTACCACCC
CCAACATTGTGAGAATAACCCCTAACAGATACCAGCCGTAAATCGGATTCATAAAAAAAG
TCGTCCCAACAATAATGGACAACCCCGTAATCAATAGAATATCTTCTAAAATACTGATGA
AAAATAATAAAAACCGCATGTCATTCCTCCTAGAATGAGAAATCTTGACTTAAAATATAG
GAATTTAAGTCTACCTCACCAGAATTGAGCATACAACGAACATGTGAGTTAATGACAGCC
GCAATCGGATCGATTCTTTCTGTTGCTTTTGACTTGTCCAACATAATATTTTCGTTCGCA
TCCTGTTTTGTTATAGCGTTACTTGTTGCCCAATTTAATACAGGATTGTTATTGTGGATG
ACTTTCTTTAAATACACTTGTTCTCTAAAATCTTTTGTAGGACCTGATAAAGTTGCCATC
CCTTGGCGTATTTCTATCATCGTATACCCTTCTGCTTCCATGTCTTGCATGAATTGCGTT
GCATTCCAAGGATCCGCACATATTTCTTTAATCTTAAATTTATGGTCTTTTTCCATATTT
CTAATATGTGTTTTGATAAATTCATAATCAACTACCGCACCAGGTGTTGTGGTAATCCAT
TTTTGTTGTACCCACAAATCATAAGGCACTTTATCCGTTTGTCTCTTTTCAGCTAACGTA
TCTTCCGGCATAAAGCTATGACTTAATACGATATACTTATCATCCTTTTTAAACTCGAAT
GAAATACTTGTTAAATCAATTTTTGCTGATAAATCGACACCTACTGTACATTCCAATCCT
TTTAATTCGGATAATTCCACAGTTTCTTTACAATTTTTCCATTTTTGCATGTCCATGTAC
CCATTTTCTTTCATGTCCACCCAACGATTCATGTTTTTAGTCAGGAAATTCCGCATTTTT
TCTGGGACATCTAATGCTGATTGCAATTCTCCTTTTAAAAAAGATTGTCCTTCTTCATAA
CTACATAAAATAGGATTCGCTTTCTCCCAGACTTCAGGATTCGTAATTTCATCATCCTTA
TCTAATTCATTGACCATCACAAAATATTCTTCATTTTCAATATCAATGTTCGGGTCTAAA
ATCTTAGAAACATATTGATACTCCACACGATAGCAAGGATGGCTCAAGTTGAAACCAGCT
GTTGTAATAATCATCATGAGTGGATTCGGACGAGCACCTGAACCTGACACCAGAACATCA
TAAATTTCAGAGGTAGGATGGGCATGATACTCATCAATAATCCCGCACTGAACATTTAGT
CCATCCCCGGATTTTCCCGCATCTTTTGAGAGCGCGGAAATAAAAGAATCTGTTTTGAGA
TGCTCAATTTTCCCATACGCAATATTGAATTTTTCTTTTAGGTCTTCGCACCCATTCATT
TGCGCTTTAATTTCGTTCCAAACAATTTTACTTTGCTCTGTTTTTGTGGCACCAACATAT
ACTTCCGACATGTTCTCACCAAAGGCCATTGCTTCATATGAGCCCACGCACGCTAAAGAT
TGTGACTTTGCATTTTTACGCCCTACTTGCCAATATGCCTTTTTAAATCGACGTAACCCT
GTATTTCGGTGCACCCATCCATAAATATTGCTAAACACGAAAATTTGTATGGAATGTGGT
TCAATTCTCTGACCTGCTAATTTTCCTTTTGTATGTTTAAAAAGAGACATCCACTTTAAG
AAACGGAGAGCTTTTTCTTCCTTAAAAACATATGGAAAATCTTCAGATCCTTCACGTTCA
ATATCTCTTAAAAATCGCTTACAAGCTTGTTTATGCTTCTGACAAGCAACAACCTCGCCA
TTTAGTACATCATCACAGTAGTCCAGCATCCATTGTCTGATCATGTTATACGTCAAACTC
CTTTTCTACGTTTGTTTTCGGACCTTGTTTACTATTTGGAATGACAATTTTCGCTCTTGC
ACTCGGTGTAAGACCAAACTCAACAGCCAAAGCCTTCATTTGTTCATGTAACTGTTTCTT
CTTTGTAAGTAGTGGATGGGGAACTTTATTCGTTTCAGCTGCCTTATTGGTATATTCAAC
AAGAAGTCCTTCTTCTCGGATAATTTTGGTGCATTCAACATAGTCAGAGTAAGCATCGCA
ATATGTTGCTAATGCATTCACATCTATGTTCGTGATTACGTCTAGCTCCAATAATTCACC
AGCAATTCTCCTAAACTCTTTCTTTGCAACTGAATCTAACCACGTTGGTGGCTTTACCTT
GTCCTTTTTTGCTTGCAACTGTTTTTCAGCTTTTAATCGTTGTTCAATTTCATCTTTTGT
CAATCGATTTGTATTACCTTCTAACAAATGCAAATGAATCGGCTTCGCTTTCCTTCCTAT
GTGAACCACCTCCCTTGGCTGAACCCCCTTTTATGGAATAAAACGAACTTTTTACACGGA
AAGCTAGGCGGCGGTCTCCAGGAATTCGCCTTTTGCTTTTTCATGGTGGGGGGATGTTTA
TAAATTTTTTCTTTCGAATTATTTTTTGTTTTTCTTCTCATCTTCTTTTGTTTTCTTGTT
ATGGCAAGCATGGCAAAGCGTTTGTAAATTAGATGGTTCTAATCGTTTCGACCAATCAAC
ACGAATAGGAATCATATGATCAACTACATCACCTATCTTAATGATATCCTTGCTTCTACA
TTGAACACATAAGCCATGATCTCTACGATAAATAAGCCCACGCATCTCTCTCCATTGTTT
GGAGTTGTAAAATGAACGTGAACTTTTGTTTCGAATATGTTTATCGTAATATTTTACGAT
TTCTTTTTCCTTTTCGATATGTTTAGCACAATACTTATCCCGTGTTAGTTCATTGCAACC
TAATGACTTGCACGGCTTGAATGGTTTACTTGGCACCTTCCATCCTCTTCCTCAATCGTT
TCATTTCATCCTCGATGGCCAGATTCTTTTTATTAATCCGTTCATGACACTTAGCTATAT
CCGCTTGATGCTTACGAATCTTATCGTTCACATATACAGGGACATGCTCATGTTCGCAAT
GAGGACATGTGAAGTAACACTTCTCAATGCGATTAGAAAGCTGTGCTACTTTTGGTTGCA
TATTGTAATCTTCATTGCAGTTAGAACAGTAGACTTTCATCTATCCTCACCTCATTTAAA
AGAATATTCTAATTATATATTTACAAATAAATACAAATTGTTATAATAGAATTAACATTG
CCATTTGGAAAAGTAATTTGCCCCCCAAGCGAGTGGCTTTTCCTTTTTTTATAGCTATTT
TTCTAAGAATTCATCCACCGCTTTACCAAGCAAACTAATCATTGCTTCTCTCTTTTGCTT
TGGTGTTGTATTATCTTGCATTTCATTAAAGATAGGAAGTACTCTTTCTAATTTCTGTTT
ATCGATGCGTTCATTTACAAGGTCTTGTCCTAGCATTGAAATGAATGTACCAATTGCAAC
CGCTTGCTCTTGTTTATTTAGTTTCATTTTTTATCACCTCAGGTTAAAGCCTTTCTCTAG
TTTCAGTAAACTCACTAACTTTTTTAGCTATTGCTTTACCATTTAAAACAACTGGAACTT
CTATAAATAAAGAATCCTTTTTATTTGTAAGTCTACCCATAACCTTTTCTAACTTCTCTA
ACGCTTCCGCACATTCATTTGCAACTTCTGTTACTTCCTTAATCCCTTCTAATGCTTCAG
TTGTATCAGCAGTTACTTCAATAATCAATTTGTTATTAGCCATTTTGTGAATCCTCCTCA
TATTGTTTAATTAATTGTTAAACATGAGTTATACCAACTTTCGTCGCTAACGTTTCTTCT
AACATATTGACCTTTCTATTCAATGCTTCTACATTCGTTGAAACATTAAGTAAAGCTTGT
TTCATACCATCATTATCTCTTTGTAAATCGTTAACGCTTCTTTCTAAATTAGCAATTATT
TTTGTTATAGATTCCATCCTTCATCCTCCTCCGAAATAAAAAGCAGATACTCAGCTACTT
GATCAATCACAACTTGACGAACTATCAAATGAACTTCCTAAATCATACGATGAATGCGAT
GAACATGAAGTTGAATGATTACTATTATAGCCACCATAATCTGAACTAGAGCTTATTACA
CTTGCTGTTGTCGTTTGGATTAACAAATCATTATTTGTACTTTCAGCATTCTTTTTTATA
TTGCTTTGAGCAACTGCCTTCTTCCGTTTCTTTCTTTTGAAAAAGAACATATTTTTTCAC
CCCCTTAAAAATAAAAAAAGCACCTGCTATGGATGCTTTCCCTTCAATCTTTCATTATTT
GTTTCCACTCTAAATACGGAAGGAACGGTCTTTTGTCTTCTTATACTAAATTCTTCAATT
GTTGCTATATGCTGAGGATTTAAATTAAATTGCATCTTACTCCCTGTTTCTATATCTATT
TGTGGAACAAGAATAAACTTATTGTAAATTTCCCCATCCTTATCTATAAGTTCCTTTTCA
ATCAAAAGACTAGGCTGGATTGGCACAATATATTCATTTCCATTGGATAAAATAATTTTA
GAATAGCCACTCATCCTGATTACCACCCTTGCTCCATAAAATGACTGACTTATATTACAT
TGTTGTATACCTATTTTCACTATTTATATTAGATTATTTGTACTTTTAATACATATTAAT
TCTAAAAGGAGTACTTCATGAAGTTTGCACACTGTTTGTTATTTATTTTTGCTCTTCTCA
TACTTATGTTTATGTGGTTCGCTTAGTAATAAAAAAGAACATCCAAATGGATGCTCCTTT
TATGGACGGTATCATTTAATCAGTACCATCTGCTGGTTTCGGATTTTATGTGCCGTCATT
ACGAACCGTTTAGAATTCAAGAAAAACATAGTGAGTTGTGTTTTCCGCCACTTCTCATAA
TACAAATATAACATGCTTTTATAAAAAACGTCGGCCTTTTTCCTGCCAAAAAGCGGTCAA
AATTCTGCCACTTTTTTTATCCTCCTCATTTCAAAAGTTTCCACTTCACTTGTCAGTTCT
ACTTCAACCCCGAGAAACGTCTGATCCAAGTTCTTAATTTTCTTTTCAATTAGCCAATCA
GGGTAAGCTAATTGCTCTAATACTGTTTTATAGTAATCTTGGTTTAACCTTAATGTGCTT
AGCTTTTCTCCTTGCTGCATTTGATATTGAACCAATGCTTGTAACAATTCTTCACACATC
ATCTGTTCCACCTCTCATTCATTCTATATAACCTTTATACGTCATGTGCATATTTTATAC
CTTCCAATTACCCATATGTTTAATTGTGTGTAACTGACCCCTTCGCCAAAACCCTTGGTA
TCATTGATTTCATTTCACTTTCTCTTTTGAGTTACACATTACGAAATTTATGAGTAACTG
TATAGATGTAAAAAGAAAAAAGCAATGATTAGATTTTAAACCTAGTCATTGCTTTATCCA
TTGCATCTTGGTTTACACCTATATAACGTAACGTGACCTTCTCTGACGAATGATTGAATA
TCTCCATAAGTAATGCTATGTTTTTCGTTTGCATGTACATGTGATACCCGTACGTCTTTC
TTAGCGTATGTGTTCCTATTTCATCTAATCCGAACTCTGCTGCCGCTCCACTTAGTATCT
TATATGCCATACTACGACCGATTGGCCGATTTTTTCCCTGCCTACTTTTTAATAGGTACT
CATCATCTTCTCTATTTTCATTAAACCATCGAAGCTCTCTCTTTAGTGCTGCTGTTATTT
GTATGCGTTTCTGCTTACCTGTCTTCATTTCTCGCATTGAGATATGACTACCTTTTAAAT
CTCCAACCTTTAGTTTTAAAATATCACTGATACGTAACCCTGTATTGATTCCCATTACAA
ATAAAATATAGTTACGTGCATTCTTTTCTTTTAAATATTCTTTGATTTGTTGTATTTGCT
CTGAATCACGTATGGGCTGGACAAAATTCATGATTCATTCCCTCCAGTTTCTTCAGTTTC
ATAAACTTCTAGTCTAAGAGCAAAGGCCAGTTTATAAAACGCTCTAGCTTTCACACGTCG
ATACGTACGTTCACTCATGCCAATTTCGTTATATACCATATAATCGCATACATCTTCGTC
TTCTAAATATCGTTTAACTATAATGTCCCTCTGGTTTTTTCCAACTGTATTGTTTCCGAA
TCGACTTAATGCTTGTTCAACTCGAAATGCCATTTTCTCTAAACATTCTTCACGCTTGCT
TTGTTGAATATTAGAGATTGCTACATCTTCTAACGGTTTACCAACTGCATGTGTAGGACC
ATGCTCTTTCCTTTCATAAGAAGGAGTGACTTTCATTTCCTTACGTATCATTCCAAATTG
CTTATATATACGTACACTTTCCAACATCCCCTCCAATTGCTCTTGCGTTGCTGCTCTATC
GATTTTTGGTAAGAAAGATAATTGCTTAGTCATTCCAGACCACTCCTTTTTATTTTTAAA
TTACTTTTCTCTTATTGCTCCATATCTTCGTTCATAACAAGGCCTATGCCCCTCCATTAA
ATCCTCAATTTGACGAGTGCTTAACTTCTCTTTTCGTTTTTTCTTAGTTTTCTTTTTTGT
TTGATTGCTTTTCCATTCACGTAATTGATCTCTCAACACCTTCATCTCCCCATCTCCCTT
CTCAAAATAAAAGGACACCTATTCCTAAAACAGCTTGAATTGCTGCTTTAATGAATTGGT
GTCCTCTAGTTTTCTAGCCGGACTTTATTCCATTCTTCTACTCAAAACTTATATGATAAC
CTTATGACTTTCCCTTCAATTGATTATAAATTATGCTTTAGCCTCCTCTTTTTCTTCATT
TTCCTCTTCTTGTATTACTTTCAATGTACTTAACATCAATTTGTAAAATGTATAATTATT
TGTATAATCTATTTCTTTATAACTTTGCTTCATTTGATTTACTATAAAAGAATCTTTATG
ATACTTTTCGATATACAAAATACTTTTTGACACCCAAACTCCAAAATTAACTGAATCAAA
ATATAATCTCCCCTCAGATTGCTTTACTTCAGATTCTAATGCTTCCCCTAATTTTATCAA
ATGATATAGCATATACTGTCTCCCTCCTTCTAGTTCATGTATCAATTCGACAGTAAATTT
GTGCATCCTACCAATTCTGATAAAATATTTTTCGCTATGAAATTACAAAAAAACATTCAA
ATACCACTTAAAAGGATCATTTTGTTGGGTTTTAAATACTTTCATTGTCACTCCTGCGAC
GACGTTTTCATATGTTATTGTATGGCTTCTTCCTTTCAGGAGCGAGCTTATTCATTTTAT
TCCTTAAAAACCTCTTGCAAGTCCATGTAATATACACTTCCGGGAAAGAGCACTGTTCGA
AGGTGCTCTTTTTATTTTTTGCAAATCTGAATATCCTTTCATACATAGCACATACTATAC
ATGGGCGATAAGCCGGAACTCCAATAATCCTCCCTTGTATTTTTTCACTTCTTTTTAGTA
CAAGCACCTATTTATTAACAGGTACATAAACTATTTCGAACCTTACTTTTCGACTCATTT
AATTGTTCATGACTCACAAACATAACATAATAAATGATGTCATCTTATAAAACGGGCACT
CTGGCACAAGTGCTCGTTTTATTTTGTTGATTTTCTACAAAATAAAACTTTTATAAATTA
TTTCTCAACAATTAGCACATAGAAATTTCAATTCGTTTTTGGTAATATATAGTTAATCTC
TATATGCTTAGTATATATGCCTGGCTTCAGTAAAAGGACCCACCCCCTCAATGTGGGTCC
TTCTTTTTAAATATTTTCTACTAATTAACACTTATTAATATATCTCAATAAGTCATCAAT
CTTTTTGTTTTGTATAACAGCATTTCCTTATAAGTATCTAAAAATTGTTGTAAATCCATC
TTTGTACAAGCAATTTGGCCCATTACAATGAAGATAACTATCCAAAAAACTAATTCCAGC
CCCTACACCTCACTTTCACCCAAATAAAAAATTTCTATTTTATCTCATGCACATTTTTTT
AAGACAAACATATAGTGTATTgacaatttaaattctttaagac
>tig00000044|arrow|arrow|arrow|pilon
atcattttgttgggttttaaatactttcattgtcactcctgcgacgacgttttcatatgt
tattgtatggcttcttcctttcaggagcgagcttattcattttattccttaaaaacctct
tgcaagtccatgtaatatacacttccgggaaagagcactgttcgaaggtgctctttttat
ttttttgcaaatctgaatatcctttcatacatagcacatactatacatgggcgataagcc
ggaactccaataatcctcccttgtattttttcacttctttttagtacaagcacctattta
ttaacaggtacaataaactatttcgaaccttacttttcgactcatttaattgttcatgac
tcacaaacataacataataaatgatgtatcttataaaacgggcactctgcacaagtgctc
gttttattttgttgattttctacaaaataaaacttttataaattatttctcaacaattag
cacatagaaatttcaattcgtttttggtaatatatagttaactctctataatgcttagta
tatatgcctggcttcagtaaaaggacccaccccctcaatgtgggtccttctttttaaata
ttttctactaattaacacttattaatatatctcaataagtcatcaatcttttgttttgta
taaccagcatttccttataagtatctaaaaattgttgtaaatccatctttgtacaagcaa
tttggcccattacaatgaagataactatccaaaaaactaattccagcccctacacctcac
tttcacccaaataaaatttctattttatctcatgcacatttttttaagacaaacatatag
tgtattgacaatttaaattctttaagactcctttttttaaaatatttacctagagcacat
acattaatgtgctcttttttttattaaatttaaaataacgtttttattttattcttgcta
accgctccgcccttgtataatcgtacctttttttacacatcctatttaaaactctctttt
agggtggtgctaatttgaaaaaggtatttaaatacattttaatctttttgtgtgtagtgt
tttatattacatttataagcggtatgatttatcaaAACTTTGTCCGTGAGCATTTTATTC
CTCCAGCCGAGAAATCTAAGCTGGAACATAATGATCCCTAATTATTAATAAATACTTCCC
TATATGAGCTCGTTATTTTCATTATGATTAGGTATCAGAGGAGCTTTACAAGGCGCTCTT
TTAATTTAAAAATAAAGATTTTTATCAATTAATGTACAACTTCACTTTCCTCCTCAAATA
TCCAATTCCGTATCAATATTTTCAATCGGTGGCATCGCACCTAAACGTTCGAAAGCTATT
TTTTTCTGTTTTTTGAGTAACTCATCAAAATCCCCTCGTTCTTCCATAATTATTTTTAAA
TGCTCACCAACTTTTTCTAAAAACCTCATTGTATCTTCCTTAGTGCTTGTTAACATCCAA
ACCTTTAAATTTATAGGGATCACTTATAGCCTTCACACCTGACGTTACTTCTGAAACATT
AATAGAGTCACTTAATGGAATTGCACAAAAAATGATATTGTCCCACTTTAATTCCATGAC
CAACTGCAGGTACCCATTGTACCCATTCATCAAACGCTAGATAAAAACGTTGTGTTTGCT
CATTCACTTTGATTTCCATTACGTTCTCCTCCAAATCAAAATTTAGTTTGTTTTAGCAGT
GTTATATTCAAAAAAACTGAGAGACTTTTTATGTTTATCGCAAGCGTATACATCTGTAGG
AAGATGTTTCCTGCCTTGTGGATCTCTAGCAAATATAAAACCTTTGGTTGTTGCATCATT
GTCACATCCAACATAATTGCATTTCGCCACTTTCATTTCCCTCCAAAACAAATATTTTAT
TGAGTTCGATGCACTTTTACTTGAGACGAGCATACGCTGTATTATGTCTCATCTCTCAAA
AGTGCCTCCTTTTTTCAAGAGTACATATTAAATATGCACTTTTTTTACATGGCTACAAAA
TAACGCTTTggtttagttttttgaatgttcaaacgcttttttctcacaatccatgcatgc
gacaatgtcgccaccttcatcaaattgataaattgatttctcttcaatatccttattttg
aaagcaaagatcacaattgaattttcttatcttatccactaattcgtcactgattttctt
agttagttttacagatccaatttcttcataaggttcaatgaaatagcctttctcttgtag
aaatttcgtaatctctcgcatatccttccatgcttctgtaccttgaccgaattgaataat
tactgtattcatggttcattcctccattttttaataaaattcaaattttgtcttacttta
catctacacgtgcttgacttgcttcccgactaaattccccataaaattctcatttattgt
aattttcttgatataattccccatagaggggaggtgtaattaatgaaaataactaagctt
tcagaaaaactactaaaatacatggtaactgagtataaaaaccatgggacagatatgttc
tcttttgaaacatttaaagagttgtaccaaaatgagactgatgattttatttcgaaagca
ctctatcgtttgcgagatgaagatttagtctctgtgtatgcagcagacaatgttgcctat
aacactgtcttacttccacaagggattgcatattgtgaagagaataattctcttaaaacc
ggatacaaatttgcaaaagaagcaagatcatggttaccttaatcaacaattatccaatca
tcagcaattaaatcatctgcgcagggattccacgccctgcgcggtttaaattcgttagga
taaattggataatttccacacaactcatacgtatttgttggcttaatcttgaccttaaag
gtcttcataaagtgtaatcgtgaaataaatttattttgttccatcgctaacttagtagct
tcttgtatattcattattttcccacctcgttttatttaaacttcttcgtaatcgttgttt
gtgtatgagacacttttccctttacccaatataagacttgctgtccgtagccgctctttg
ggggttcttcaaagttgatttttccatccaccacaatgtaaatgccgtttgttttcatgt
ctatttctcttttcatctatgcctgttctcctttgcattggcttgtccattttaggaaat
gcatgtgctctcttgataaaaatgcccttagtccagctccataatttctttcaatgttcg
attggacacatatactttaatgatttgaattctcccgtatgtttctaccgctttttcttt
tgcttcagcctctgtattcacttcaaaccaacgtaacttctgtttttcatctcggtcaaa
aaattctactgcataggtaggtgttactgaatgattagagaggaatttctcagccgtact
atgcgctgtataatccatgtttcctacgatatcttcaaaggttaattgttccatacactc
aactccattcccacaaaatgattgatttctcccctttaccgtctataactttctccctcg
acttcaatcaaatagtgatttgccatccctagcaatctatcagcagctgcaaacccaatt
ttttcaggtaaggtatattcatcttcatttgagctaaaaatgatgggcgctttacgctta
tatcgctcattaatgatttcgtagtacatttcttcacgagattctgtatgtttgctctta
cctagatcatcccaaaccagcacatccgcatactctacgactgtatggagcttttcaaag
tactcctttttatcatcacgctttgctgacataatctcgtcataaaagtgacatcactta
tacaaactactctgcaccctctcggttgtgcatttacaatgtctttatttacagtttgaa
catttgtataatccacctagcagctgctatttgtagatgcgttcctatcccgtaattagt
tgtgaaggtttcattttcctcaacccgttcattgatggataaggctttttaaccttccct
cgccatatgtacgatatatccaaagctattgcgcttcgtatccctgatttcattaaaact
tttttaagtattccatcatgctgttaagacattttctttgcatatcggtatgaccgaata
tatttttaaaacgtgcttcttcaaattcttctggtatcattgcatttttcaaccttgcta
tttcagattgttttcttttggcaaatcacaacattctacctgtccatccatttaagatca
ttcccgttccactgcatacggacagtatcattaagcgtcttctccgagccattcaatgta
ttttcatattcttgttgtgattcctctcgttccttgtctgtaagttctctccactttttg
ttggttctggcaatttttcatagccctcttttgcaaatctgccatgacttccgctatgct
tgcaatctgctcattttcttcacctcgtgttcttctttggcttcaattactaacctgtcc
attgctttctcaacttactaggtgaccaatatattttttttccagaaggaatgatcctga
Gaccattccaagagatacacaatttgttgatttgttttcttgtctctttcgcgaattaag
cggaattcattggcccacttctcgaagttcggctctttatgttctggattggtttctaaa
attaactggaataacaatttggcatgctccatgtcgcaagtttcaaacttgtgacaagaa
gtctttttatttgtagtaatctctgtagtattctctgtagtaatctttgtattttgtccc
aacgtttcaatgtaggagccctcctccgttttagtgtgggagcctctctcattagatgtg
ggagggggtgtcactttctgatgtgataggttcttgatataaaatagaaattttttcgat
gtcttcacaattggttccacatacttgttatgcctcgttccgttttactatgatcgtacg
aattcaattgcaattaattctctttttactaagtatttgcatgcttcttgtacttgtctt
ttggtaaaacaaatgaatcagccaattgttgataactttttttgatgtttgtctgcttta
aaatttttgtttatattggatttcatttgttctttcatcctttatttcagttggtttata
ccaataaaaaatttcgctaagtattgtaatcgcaaccatatagggctttgccattttcta
aagtaaggtacttaaccagcactggtctaaaagtgttaccttgcaggtttattcttgcga
cttttattacattggtattcaattccagtccccccttctctatctaaacattttttcaat
atatctttactactagggtatttgatatttctcaacaaaaagatttaatattttttattt
tcaatcttttatttttcacttttttcctgttagaatgatgaataattctttcacgaaatt
accctgacttttgactgctataacaggtctttttttgcatctcgtacgcaacatgtgttt
ctattagatcaccagccccaactggtggtttctctttatcattcttttccccaagaaaaa
ggatttttgtttattggcttataatctggattcatctttaaaaatgcccgtgtctttctt
gtttgaacagtagatttcttcatctctaatttcacagcaatttctcttgtggtataccct
tccaccgacagtgcagaataattggacttttctttttcttcaagtacactcgtcatttct
tcaaatttcaatggataatatcgcttcttgttccacatcgataggagaacactgcataaa
attcttttaccgtttctccatctcgatgcaaatcaatcgaatgaatattcatttttattc
cgttccctcatgaccaactcgtctgcttatcttaaaaggcgtccctttcaagtgaagctc
atcattgcccatttcatgcctttcatcacgtatgcattgaatgtatctactctctctgga
tcataatttcatacaattgcctcccataaatacagatggccaacttgtattaaatcatcc
aaatccatattgtttatttctgcaatctgtccagctcttgcgatacttccaaattgttgc
ttaactgctgcaatcactaaatatttcttttcttcaaataatttcttctgctgtcatttc
cttttaccatcccttcttgtttttaaatgtaatagtttgctatactataagagcatccgg
ttacttaactcactcctgttaggtatactgttctagactgatattgccgatgagaagacc
taattttaggtcttttcgtcattctaaagcatttacaatgaagataattcagaatatatc
tgatatactgtttatgatgaatgtcagtgcacgaaacaagtagtatgacctatgtacaga
agaagtcctattttatagggctttaacaagcactcttcagaaagccgtattatgatgcgc
cctcttcacaactgaagcattgatacctctacttttcaaatgttccacaatccctagaat
gcttttacgatcccgttcaagttgggtatcatatttttctttctcacggtatagcgctat
aagctccccgtcgagccaatcttgcttctttaatcaagctacaaagtaacaatggatcat
tcttttgaatcgcctctatttgtttctttcacaatgctccaagaattcatctagtatttg
tttttttctgtatatcattctttaaaattgataccgtcattagcgctttctccccctcaa
attcatttccacatctttttgtaaattctttaataggccttatctagtgcataaacaaca
agtagaagtccacagatcagaaaacccagtgatacatactgaaaaaaacacttcttccat
catggttatttcctccttccaacttttttacatctcagaaaacttaaattgagagtttac
tatattaattttctcactcagcacaataggtaacgtatacgctccaacaatctttgttgc
gagtgccaaatgaccacgtttaattgctttatggcttgttactccaaattcacgatataa
ctgattatagatatcacggtagaccttacctctaatccccgcatgttggtacgcattaga
ctgtttaccacctaatagcgcaacgccatgacgcttgactgcatttgatatttcatcgca
ttctacagcaaataacggcgcattttctcgtaagtctttgacatctgatttgatgtgctg
gagttcttgcttttgcccttctagcgcttcaaaagtaagctttaaaatactcatgggatc
tgtaggtacatgttgttggctctgaatatagtttttcatacggttaaactcattgatgta
ttttacctttagtaacattgctttttgcgttgtataactcatagttacgagcataaacgc
atcgaagtttaaaatgtatttttcttgtattcgattgcggttatctcgatattcaatggg
ctcaaatttgagcgtattaaaattaatacctagttcatccacttcagcattatgttgtag
acttgctaatttcgaaattgtttctaagatatctcgttttatatttttgtgctcctttcc
aaacatctcagcaattgtcaaactatctgttactacctcaccattactttcaaataccag
ttcgtttgctactgttaatccatccatgtaaagccctcctaaattttaataatgcttgtc
cagtccaccaccctatgcacttggaatgactcgtattgagtttgtatgacgatgcactaa
atgtaattcgccatctatcttcttaaagattagccaattatcaggatttaaattatatga
attgatatgtatcttctctcgtttagttggccttttaccgtttttcatgcgtatttctct
ccccttttctctttattttgcaaacaactcatccactgttgttttgaagtattttgctag
tttctgagcttcttttagagtgaaatcacttttaccgtgctcttttaaataatatgtttt
tggggctatattgattaaatttgcagttgcttcttgcgtcatgcgttgctcttttcgagc
aataaataagtttttgtgcatggataccactccctatataggttatatttacatcaacgc
ctaattgaagcgtttccttcaattaactttgggtaaaaccgttcaaaaacgaacgtttcg
ttcgtattggggttaaaaaaaatctcctctattgattcatctaaaaagtcagctattttt
ttagcaacttccatggatgggctacgctcttttttatctagcattcttatatacctttca
gtaactccacaatgttctgcgattttatgataaataattgattgtttcatgtctacctcc
tgtaagaacgttttgttcgattacaatcatatcgaacaatttatacattgtcaatgactt
ttcgaacataatgtgctatgattaacctcaaagagaacaagttgttcaaatgaataactt
tatgaggtgattaaattgatgggcataggggctagaataaaaaaacttagaaaacaacgt
aactggacgcaagaaatactagggaaaaaggtaggagcttcgtctcgtgtaattggttat
tatgaatccgaagaacgctttccttcaccagataccattgcaaaattatctgatacatta
gaagtaacaactgatttcctactaggacgtggtaacgaattagatataaagaaacacaca
aaatttaaggaaattatggaacgattagatacgctccctgaggaaaaacaggaaattgta
cttcaacagatgttggcgataaccaaaacattagaagaatatcataataacgaaaaaaaa
tagcccctcatattggagacgggctatcttttaaattctaaaactttcttctatatattc
ttcaattaattccggtttagcttcatctactgtgttcaaaaataattctacgatctcttc
tttcgtcatttctattccccctataagtccgtttaatcccatttttatttactcttttcc
aacagtttaggctctatttgtcgaaaattttatcatatattgaaaggaaaaatagaagag
taaacaaattctttatttctttttttagtttaccgataaaactcagtctcattaatagag
ctgccccaaataaaaaagcacagcatatgctgcgctttttagccacctggtttaatttct
acagattgaaatgaacctttttttataatattatacgaaacactactcacagctaacatt
gaaaaggcgcaaagtactaaagtaaattttttcattttcatccactcctttatccatatt
ataatcaatcatttgctgtactagcaaggaattatcccctcttctatttatttctttagc
tactaaacttacaaagaggtagttcgattgaacaagaaattctttaaaacattcgtatat
tctgttaggctctgtatcagtgattgctagaaaaagtcttaaaaaatctctttctccatt
tgactttaaaatttcttttaatccatctcgtgaatcttcatctgtgggattattttgaaa
attgattaaacgtacatctgaatctaatggcaaactaaggtttaaatacattttgacaac
atctaaattataacgcgctgctgcttcaattgaagcgtcatttacttttttggataaatt
ataactttcctgtaaatactctaaacaaagttcctcatcatcaattaaatatgacatccc
caataaatataaagcatctgaaacagtttttgtacatagatttgcttctattaataactt
ggcataatatcttgaagactctaaattttttctttgtagattaagcggggaaaacacttc
tgcaagtcgatacatataacattccttaagaaacattttacgatcactctcatcaattga
gattaactctttctcaatttcgtcaaccaaatcaaacattgcattgaatttcttttgatg
ataataatcgtaacatttcataatatcaatcaaaatatttaacatgttatcagaaggacg
gttatacatctttaagcacttaataatttcagtacctgaaatttcatcattcatatactt
atataatactccataaacatttacatactctgcaactgtaccagattcatttttgtgttt
ttctagtaatttattcaataaaaccttatcacgaaccaatgctgcatattcaaaactatg
cttaatggcttctgtactatctaattctacgcaccactcatgtaaaaacattgaaagctc
ttcactttttgtacttacaactgaagccaatctcagtaaattaggaaaactgatgttacc
ttgatttttaaacttttgtaaatattgttttgaaacacccattttatttgcgacatctgt
aaagtttagatcgtccctgtcttcgattaaatcacatatttttttacgaaaacacataaa
aactcccccttctccaaacataaatcctccatcctaactttctcaatggtaatattttgg
aaacatgatatactaagattgactcatacggggcagttgtttcctaagcgatggttaggt
aaacggtgtaagaggaattttcagctcgcacctcttacacacgcttctatgggtctttat
ttatgttcaattattatttttcagtttgataaacccttggtattactgagtttatcgtga
aacatatacacaattattataacacgtatacatatgtgaatcagcattcaggaaactttc
tcaacaattgtttaactgaaaaaccaacaatcattttcaaaactctgaattcgtaacttt
ctaacatatatggttatatttagaaccagccactctaatatatgtttaaccagccaattt
atttttttatcaatcttaagatgttctgattaggacatcttttcttttggtaacaaacaa
gttataatctactcaataaatcgaattatcaatctttatatatgcaggaggattttctat
ggtggtctacaaagataaagaacgcggaacatatttcttcgttgtcagagtccgtcagtt
tgatggcactcaaaaacaagtaaaacgtcgtggatttaaaacaaaaaaagaagctcgtga
agcggaagccaaaatgttagtggaaaaagaaacaacttcaagtttaacttttgctcaagt
tgctgatagctattttgattggtattgccagagaagaaaacagtcttcaattaacacaat
taaagccatccttgaaaatcatttactaaaaaaattcgggaaatcaaaaattaacaacat
aactgctaagcatatcatgatctaccaaaacgaaattattcataagtattcagctgttta
tttgaaaaagattcataccgtactgtcctcaatttttaatttcgcaataaagttttttgg
tctcacaagtaatccagcaaaaattgctggcaactttgaaaaag
>tig00000046|arrow|arrow|arrow|pilon
aatactcctttgtcttgattagcgagtcaacaaatgtatcaatttcttcttttgtattat
ataaatagaagctcgcacgtgctgttgaagaagcttttagccacttcataagcggttgtg
cacagtgatgtcctgcgcgaactgcaatgccttctacatctaatacagtcgctacatcgt
gaggatgtacgtcttcaatattaaatgtaacaagaccagcgcgatgctttggaccataaa
ttgtaacgccatctacttctgatagtctttctaaagcgtattgcgctaattcatgctcat
gcttttcaatattatcaagaccgatttcttctaggaaatcaattgccgcaccaagtccga
ttgcattaccgataatcggtgtacctgcttcaaacttccacggaagctctttccaagtag
attcttgtaaatctacgaaatcaatcatttcaccaccaaattcaattggctccatattgt
ttagcaattcttttttaccatataatacgccgatacctgtagggccacacatcttatgag
cagataatgcgtagaaatcacagtttaaatcttgtacatctactttcatgtgaggtgtac
tttgtgcaccgtcaacgaccataattgcgccattttcgtgtgcaattgctccgatttctt
ttacagggttaatcgttccaagtacgttagaaacatacatgatagaaacgatttttgtat
tcggtgtaattgtttgacgagcatcttctattgaaattgtcccatctggttgaagcggaa
gatattttaaagttgcaccagttttcttcgcaacttgttgccacggaatgatattactat
ggtgctccatgtaagaaataacgatttcatcgccctcttttacattttcaagaccatagc
tagccgctactgtatttaatgcagttgtcgttccgcgcgtgaaaataatctcttccattg
atttcgcattgataaacttgcgaactttctcacgtgcaccttcatacgcgtcggtagctt
tcgtaccgagcgtatgaacaccgcgatgcacgttagaattatattctttatagtaacgtt
ctaacgtttcaatgacttgaattggtttttgagaagttgctgcactatcgaaataaacaa
gttgtttgccgttcactttttgatcaagaattggaaactgtttgcgtatttcatgaatat
tcattagcgaactttcctttcaattacctcaacaagctgtgcctttactccttcaattgg
aagctcattaactacaggtgctaagaatccatggatgactaaacgttctgcttcgcgttt
tggaataccacggctcatcaagtagtatagttggactggatctacgcgacctactgaagc
tgcgtgacctgccattacatcatcttcgtcgattaaaagaattgggtttgcatcaccgcg
agctttttcatctaacataagaacgcgagaagattgttgtgcatttgatttagatgcacc
gtgttcaatcttaccaattccgttaaagatagatgttgcactatctttttgtacaccgtg
ttttaaaatccaaccttcagaatgtttaccgaagtgaacaactttagttgtaaagttttg
tgtttggttgccacggccaattgttactgttttcgtatcagcatatgaaccgtcgcccat
taagttcgtaacgttctctgaaattgtgtttccgtcattcataaggcctagagcccaatc
aatacggccgtcgcgtcctacaacgccgcggcggtaacgtaagttgttacgtcttttgct
aatagatcaactgcaccgaatttcacttgtgcgccttgttccacgattacttctgctacg
atatttgcaatacctttagcattttcatttgcaacatagttttctacataagttgcagta
ctgttcgcatcagctacgaatagtacgtggttatatacgttagcttcttcgccgtctact
aagaatacagcttgaagtggagtttcaagaacaacgtttttcggaacatatacgaatgca
ccaccgttgattaatgcagcatgaagtgcagttagacgatgctcgtctactttcacgccg
tctttcattaagtacttttgtactagttcagcatgctcagttgctgctgttacgatgtct
gtaaaaataacacctttttcttttgcttcgtctgctaaagaaacgaatgcagttgtacca
gtgcgttgtactaatacgctgttattttcatcgattaagtttttcactgcttctggaagt
tcagttaaagaacttacaggctcttgcttagcagcgtcgccttttccgataaagtcccat
ttgtcaattttcgttttatcaggcgttggcattggaagttcagttgcttgtgcaagagct
tgtaagcggaactcagtcaaccaagcagcttcgtttacttcgcttgcgcgttgacggatt
gtttcttgatcgaaaggtaatgtaccgattgtcatgtttatgctcctctcttacgcttct
tgctctgttgtttcgtcttcaatacctaattcttttttAATCCAGTCGTAACCTTCAGCT
TCTAGACGTTGtgcaagctcagggccaccagatttaacgatacgaccgttcatcataacg
tgaacgaagtctggagtgatgtagtttaataaacgttgataatgcgtaatcattaggcaa
ccgaactcttcgccgcgcatttcgttaatacctttagatacaacttttaatgcatcgata
tcaagacctgagtcgatttcatctaagattgcgatttttggctcaatcatcattaattga
aggatttcattacgttttttctctccaccagagaaaccttcgtttaagtaacgttgtgcc
atttctggatccatttctaggaattccatgtttttatctaatgtacggataaatttcata
agagaaatttcatcgccttcttcacgacgtgcgttaattgcagaacgtaagaagtcagcg
tttgttactccgctaatttcacttggatattgcattgctaggaatagacctgcttgtgcg
cgctcgtctacttccatttctaatacatcttcaccgtcgatgatgatgctaccttctgtt
acttcatactttgggtgacccataattgcagaagataaagttgatttacctgttccgtta
ggtcccataattgcgtggatttctccaccttttacttcaaggtttacaccctttaaaatt
tctttgccatcaattgatacgtgtaagtctttaaccgttaatgtagaaccagccatctca
atacctccattaatcctatatatacattttaaaaattcctaaaacgttcatattctcatt
ttattctcattctaattttatatcaaataaaatgatatcgcaaacgacgaaaaaaagtaa
ccgttttttcacaaatgtatataagtatttccttcacatctttctatgatacacctttct
tcttatttatataaagaaaaaaggactggtaattttccagccctttccttatatttattc
acttaccggaagtacagcacctttatattctttattaataaaatcttgaatttcttttga
atgtagcacttctactagctctttaatttcttttttcttctcatcacctttacgaactgc
aatgatgtttgcatacggagagtccgctccttcaatcgcaattgcatcctttgttggatt
taattttgcatcaattgcatagtttgaattaataaataaagcatcaccttcattattttc
atacagctttggtgacaatccaggctctacatctgttttaaactttaagtttttcggatt
ttcgactacatcttttactgttgccttaacaacatctactccgtcttttaatttaataac
gccgcctttttgtaacagtgctagcatacggccacgctccgctacgttattactcataat
cactgtcccgccatctggtaagtcttttaagcttttatacttcttagaataaatacccat
cggctctaaatggatttttcctgcgtttacaattttatatcccttttcttgaatttcttt
atctaagtacggaatatgctggaagtagttcgcatcaatttctttatccgctaacgcttt
atttggcagtacataatcctgaaactttttaatctctaacttaatgccttttttctctaa
tatcggctgtgccttttctaaaataacagcgtgcggcacgttagaagctcccacaacaag
cttattctcttccttccctccgcaagcagctaatgtaaatacagataatgctgtaacaac
tgacaatagaatctttttcatatgacgtccccttctccctatagttatgtagtaaaaaag
gaccggcatacaccagccctttttcagcaattattcttttacaggaacaactgcaccttt
atattctttagtaataaagtcttcaatttctttagaatgtaatacttctacaagctcttt
aatcgcttttttatctttatcacctttacgaaccactagtacgtttgcgtatggagaatc
atcgccttcaattgcaattgcatctttttctgggtttaatttcgcatcaattgcatagtt
cgagttaattaaaacagcgtcgccttctttattgttatacacttgtggcaacaaaccagg
ctcaatatccgttttgaattttaagtgtttcggattatctgcaatatcttttggagttgc
actaactggatctactccgtctttaatttttaaaatgccttctttttgtaaaattgctaa
accacgtccatggtcagtaacggaattactcataataattgtcgccccgtctggaagttc
ttttaaactcttatatttttgagaatatacaccaattggttcaatatgaattttccctgc
tatttcaaaatcatattttttatctttaatttctttttctaaatatggaatgtgctggaa
atagtttgcatctaattccttatccgctaacgatttatttggcaacacgtaatcttggaa
ttttttcacttctaattcaattccttttttctcaagtaacggttttgctttttctaaaat
ttcagcatgcggtacgttagaagcaccaacaacaagtttcttttcatctttatctttccc
gccacaagcagctaacccaaaaattgaagttgaaataagtgccgtaagtaataatttttt
catttaaaatatcctcccgtttttattatcgtttatctattcgagtcgttaaactatcac
caatccactggattaaaaatacaactagtaatacacaaattgtcgcaacgattgttacat
cgttattccctctctggaatccttctaagtaagcaagtgttccaaggccaccagcaccaa
caactcccgccattgctgtatagcctactaaagcaattgtcgtaaccgtaataccagata
ctaatgctggtaatgattctggaattaacactttcaaaataattgtgcttgtttttgctc
ccattgcttttgaagcttcaattacacctttatcaatttcgcgaagtgcaatttcgacca
ttctcgcgtagaatggtgcggctccaataattaaagccggcagagctgcacttgctccaa
gaattgttccaagaagaatctttgtaaatgggattaataaaataattaaaatgatgaacg
gtatagagcggaatatatttacgaatgctccaatcaccgtattaattgatttgttttccc
ataaattatcttttgctgtcatgaagagtaacaatcctaaaattagtcctaaaacaaatg
tcgcaagggctgcgattgccgtcatatataacgtttcaccagttgcttctaacatttgat
tccaatcaacatttgcgagtaacttatccatgtgcaatcacctccagctctacttgatct
tgatgaattccttctattgcttgctggatcgctgtttcctcaccatttaaatgaacaact
aaactaccgtaagaaccgttattcgtttgtgcaatatttccttgcaaaatgctaacttct
atatcactgcgttgcattaatcgttgaagcactggtctttctacagcctcaccgataaac
tgcaaacgaattacttttccatctggatatttttcaattaaattttcaattgtttcattt
gtatcttcagaatctgttaactgctgtacaaatcgtttcgtaatatcttgcttcggatta
cggaatacatcaagtactggacctgtttctacaatctttcctctctccattaccgccact
cggttacaaatctttcgaatcacgtgcatttcatgtgtaatgagtacaattgttaaacca
agacgcttattaatgtctaatagtaaatctaaaatttgatctgtcgtttccggatcaaga
gctgacgttgcttcatcacataaaagcacttgtggattgttagctaatgctcttgcaatc
ccgacgcgttgcttttgtcctccactcagctgagatgggtacgcgtctcctcttccttct
aatccaacaagatgaattaattcatcaacacgttttcttctcttcgctttatcaacacct
gcaatttcaagtggaaactcaatattttcacgtacagttcgtgaccaaagtaagttgaag
tgttgaaaaatcattccgatttcttgtcttgccttacgaagttcacttcctgtaattgct
gatataacacgattcgcaattgtaatttggccagaagtcggtttctctaactgattaaac
aatctgattaacgaactttttccagcgccgctatatccaataacaccaaatatttcgcct
tttctatttttaaattggcgttatctacagcagtgacatcaccgcttttcgccttatata
ttttctttacgttctctaatagaatcatgatgttcaccccttttttgtttggatcgactc
cgcaattttttatttttaatgcgtgtagtccaatgttatcattacttttattatttgaat
gtcctccacattcaaacaataaaaaaacctttctgctttagagaagcagaaaggtttata
tgcgtatataacaacattatccctctctctcatctctcaaagcattcgctttgcaggaat
tggcaccatttcaacataagttgacggttgccgggcttcacagggcacagtccctccacc
tctcttgataagagaaatcagattcaattttcgtctgatttgaaatttatgaaattgtct
atattttatgacttgaattgtatcaatatacactcaccatgtcaacagaaattttcgcaa
aaaatgaaacttcagaattttaagcacctactgacatcggtttacatatatgaaacatcg
attccactaataacatcgttcggtacgttcctgaatattgtacacgtccatcgttcatta
acatttgcaatcgtacatttccattcaccaattgttctatatccttttcatctaagcaaa
tgatttgttccgttcctctttcctcatgtaccagctctatataatctcttgaaatttgta
acgaacaactttcatctccaaagcgaaaattaacagttttttcttcttgtcttaaaagcg
gttctaaatgatattgaccattagcgtaatttacaaatgattgaagcaaagaatataatc
tcaccctaaatcacatccttcatatcactttctattacataccattccctctcactaaag
agcaatcctgttattttcgctcgacaaatactgtatccaccctgcatctcgacatatttc
ccaagaaatatgtcgaggcggcaaaaattttgccgcctactttaattccgtatataaata
ttcaaccgaatgaaatgcgtatatcttcttcatcagtgtcccattttcaaaaacaagtaa
acaaggtacactttcaatcccatactctttcgctaaatacggagcataatttaaatctaa
catcccaattttgaggccttcaattgtcatctcaacaactgttaacatcttttttgctaa
ttggcatgttccacacattggagtatatacatataatactgttttttcttcgttctctat
tagggctgtagcttcggctcctgtccaatcaatcacttctatcattccttaccgtaaata
ttctgtataaacgtcaatgtcggctccccataatacatttgctaagtgtgtagatggcgc
agttgccacttctcggtacgagcgatcaatatagatatgctcggcttgcggaaattcttt
tcgaaattgtttccttaacttttctccagcatcatcagcatccactagcacatacacttc
cttatcaaaaaactgatcaacgagctcatccattttcgacaaaccaattgtaccatttgt
acaaacaatttccaccggttcacgaataatagattcaatctttcttctatctgatgtacc
ttctacaataatgactttttctacataaatcatatgtcatcacccgatcaccatatacta
tataaccttgaacttagtatatagtatattcgttattttcatgttgtttcctgtttattt
ttgcaaaagaaaagcggaagcggctcgtttagaacaggagggcattggaactcctgaact
agaggcgccttttgcctcaagtgaaggagtgaaatgaccgactgttctagccgctggagc
tagacaacgaaaagcggaaccgactgtttagccctgttggctaaggttctttcgtacaga
agacgctttttgtcttctcgtacg
>tig00000047|arrow|arrow|arrow|pilon
AGCTCATTAACTACAGGTGCTAAGAATCCATGGATGACTAAACGTTCTGCTTCGCGTTTT
GGAATACCACGGCTCATCAAGTAGTATAGTTGGACTGGATCTACGCGACCTACTGAAGCT
GCGTGACCTGCCATTACATCATCTTCGTCGATTAAAAGAATTGGGTTTGCATCACCGCGA
GCTTTTTCATCTAACATAAGAACGCGAGAAGATTGTTGTGCATTTGATTTAGATGCACCG
TGTTCAATCTTACCAATTCCGTTAAAGATAGATGTTGCACTATCTTTTTGTACACCGTGT
TTTAAAATCCAACCTTCAGAATGTTTACCGAAGTGAACAACTTTAGTTGTAAAGTTTTGT
GTTTGGTTGCCACGGCCAATTGTTACTGTTTTCGTATCAGCATATGAACCGTCGCCCATT
AAGTTCGTAACGTTCTCTGAAATTGTGTTTCCGTCATTCATAAGGCCTAGAGCCCAATCA
ATACGGCCGTCGCGTCCTACAACGCCGCGGCGGTTAACGTAAGTTGTTACGTCTTTTGCT
AATAGATCAACTGCACCGAATTTCACTTGTGCGCCTTGTTCCACGATTACTTCTGCTACG
ATATTTGCAATACCTTTAGCATTTTCATTTGCAACATAGTTTTCTACATAAGTTGCAGTA
CTGTTCGCATCAGCTACGAATAGTACGTGGTTATATACGTTAGCTTCTTCGCCGTCTACT
AAGAATACAGCTTGAAGTGGAGTTTCAAGAACAACGTTTTTCGGAACATATACGAATGCA
CCACCGTTGATTAATGCAGCATGAAGTGCAGTTAGACGATGCTCGTCTACTTTCACGCCG
TCTTTCATTAAGTACTTTTGTACTAGTTCAGCATGCTCAGTTGCTGCTGTTACGATGTCT
GTAAAAATAACACCTTTTTCTTTTGCTTCGTCTGCTAAAGAAACGAATGCAGTTGTACCA
GTGCGTTGTACTAATACGCTGTTATTTTCATCGATTAAGTTTTTCACTGCTTCTGGAAGT
TCAGTTAAAGAACTTACAGGCTCTTGCTTAGCAGCGTCGCCTTTTCCGATAAAGTCCCAT
TTGTCAATTTTCGTTTTATCAGGCGTTGGCATTGGAAGTTCAGTTGCTTGTGCAAGAGCT
TGTAAGCGGAACTCAGTCAACCAAGCAGCTTCGTTTACTTCGCTTGCGCGTTGACGGATT
GTTTCTTGATCGAAAGGTAATGTACCGATTGTCATGTTTATGCTCCTCTCTTACGCTTCT
TGCTCTGTTGTTTCGTCTTCAATACCTAATTCTTTTTTAATCCAGTCGTAACCTTCAGCT
TCTAGACGTTGTGCAAGCTCAGGGCCACCAGATTTAACGATACGACCGTTCATCATAACG
TGAACGAAGTCTGGAGTGATGTAGTTTAATAAACGTTGATAATGCGTAATCATTAGGCAA
CCGAACTCTTCGCCGCGCATTTCGTTAATACCTTTAGATACAACTTTTAATGCATCGATA
TCAAGACCTGAGTCGATTTCATCTAAGATTGCGATTTTTGGCTCAATCATCATTAATTGA
AGGATTTCATTACGTTTTTTCTCTCCACCAGAGAAACCTTCGTTTAAGTAACGTTGTGCC
ATTTCTGGATCCATTTCTAGGAATTCCATGTTTTTATCTAATGTACGGATAAATTTCATA
AGAGAAATTTCATCGCCTTCTTCACGACGTGCGTTAATTGCAGAACGTAAGAAGTCAGCG
TTTGTTACTCCGCTAATTTCACTTGGATATTGCATTGCTAGGAATAGACCTGCTTGTGCG
CGCTCGTCTACTTCCATTTCTAATACATCTTCACCGTCGATGATGATGCTACCTTCTGTT
ACTTCATACTTTGGGTGACCCATAATTGCAGAAGATAAAGTTGATTTACCTGTTCCGTTA
GGTCCCATAATTGCGTGGATTTCTCCACCTTTTACTTCAAGGTTTACACCCTTTAAAATT
TCTTTGCCATCAATTGATACGTGTAAGTCTTTAACCGTTAATGTAGAACCAGCCATCTCA
ATACCTCCATTAATCCTATATATACATTTTAAAAATTCCTAAAACGTTCATATTCTCATT
TTATTCTCATTCTAATTTTATATCAAATAAAATGATATCGCAAACGACGAAAAAAAGTAA
CCGTTTTTTCACAAATGTATATAAGTATTTCCTTCACATCTTTCTATGATACACCTTTCT
TCTTATTTATATAAAGAAAAAAGGACTGGTAATTTTCCAGCCCTTTCCTTATATTTATTC
ACTTACCGGAAGTACAGCACCTTTATATTCTTTATTAATAAAATCTTGAATTTCTTTTGA
ATGTAGCACTTCTACTAGCTCTTTAATTTCTTTTTTCTTCTCATCACCTTTACGAACTGC
AATGATGTTTGCATACGGAGAGTCCGCTCCTTCAATCGCAATTGCATCCTTTGTTGGATT
TAATTTTGCATCAATTGCATAGTTTGAATTAATAAATAAAGCATCACCTTCATTATTTTC
ATACAGCTTTGGTGACAATCCAGGCTCTACATCTGTTTTAAACTTTAAGTTTTTCGGATT
TTCGACTACATCTTTTACTGTTGCCTTAACAACATCTACTCCGTCTTTTAATTTAATAAC
GCCGCCTTTTTGTAACAGTGCTAGCATACGGCCACGCTCCGCTACGTTATTACTCATAAT
CACTGTCCCGCCATCTGGTAAGTCTTTTAAGCTTTTATACTTCTTAGAATAAATACCCAT
CGGCTCTAAATGGATTTTTCCTGCGTTTACAATTTTATATCCCTTTTCTTGAATTTCTTT
ATCTAAGTACGGAATATGCTGGAAGTAGTTCGCATCAATTTCTTTATCCGCTAACGCTTT
ATTTGGCAGTACATAATCCTGAAACTTTTTAATCTCTAACTTAATGCCTTTTTTCTCTAA
TATCGGCTGTGCCTTTTCTAAAATAACAGCGTGCGGCACGTTAGAAGCTCCCACAACAAG
CTTATTCTCTTCCTTCCCTCCGCAAGCAGCTAATGTAAATACAGATAATGCTGTAACAAC
TGACAATAGAATCTTTTTCATATGACGTCCCCTTCTCCCTATAGTTATGTAGTAAAAAAG
GACCGGCATACACCAGCCCTTTTTCAGCAATTATTCTTTTACAGGAACAACTGCACCTTT
ATATTCTTTAGTAATAAAGTCTTCAATTTCTTTAGAATGTAATACTTCTACAAGCTCTTT
AATCGCTTTTTTATCTTTATCACCTTTACGAACCACTAGTACGTTTGCGTATGGAGAATC
ATCGCCTTCAATTGCAATTGCATCTTTTTCTGGGTTTAATTTCGCATCAATTGCATAGTT
CGAGTTAATTAAAACAGCGTCGCCTTCTTTATTGTTATACACTTGTGGCAACAAACCAGG
CTCAATATCCGTTTTGAATTTTAAGTGTTTCGGATTATCTGCAATATCTTTTGGAGTTGC
ACTAACTGGATCTACTCCGTCTTTAATTTTTAAAATGCCTTCTTTTTGTAAAATTGCTAA
ACCACGTCCATGGTCAGTAACGGAATTACTCATAATAATTGTCGCCCCGTCTGGAAGTTC
TTTTAAACTCTTATATTTTTGAGAATATACACCAATTGGTTCAATATGAATTTTCCCTGC
TATTTCAAAATCATATTTTTTATCTTTAATTTCTTTTTCTAAATATGGAATGTGCTGGAA
ATAGTTTGCATCTAATTCCTTATCCGCTAACGATTTATTTGGCAACACGTAATCTTGGAA
TTTTTTCACTTCTAATTCAATTCCTTTTTTCTCAAGTAACGGTTTTGCTTTTTCTAAAAT
TTCAGCATGCGGTACGTTAGAAGCACCAACAACAAGTTTCTTTTCATCTTTATCTTTCCC
GCCACAAGCAGCTAACCCAAAAATTGAAGTTGAAATAAGTGCCGTAAGTAATAATTTTTT
CATTTAAAATATCCTCCCGTTTTTATTATCGTTTATCTATTCGAGTCGTTAAACTATCAC
CAATCCACTGGATTAAAAATACAACTAGTAATACACAAATTGTCGCAACGATTGTTACAT
CGTTATTCCCTCTCTGGAATCCTTCTAAGTAAGCAAGTGTTCCAAGGCCACCAGCACCAA
CAACTCCCGCCATTGCTGTATAGCCTACTAAAGCAATTGTCGTAACCGTAATACCAGATA
CTAATGCTGGTAATGATTCTGGAATTAACACTTTCAAAATAATTGTGCTTGTTTTTGCTC
CCATTGCTTTTGAAGCTTCAATTACACCTTTATCAATTTCGCGAAGTGCAATTTCGACCA
TTCTCGCGTAGAATGGTGCGGCTCCAATAATTAAAGCCGGCAGAGCTGCACTTGCTCCAA
GAATTGTTCCAAGAAGAATCTTTGTAAATGGGATTAATAAAATAATTAAAATGATGAACG
GTATAGAGCGGAATATATTTACGAATGCTCCAATCACCGTATTAATTGATTTGTTTTCCC
ATAAATTATCTTTTGCTGTCATGAAGAGTAACAATCCTAAAATTAGTCCTAAAACAAATG
TCGCAAGGGCTGCGATTGCCGTCATATATAACGTTTCACCAGTTGCTTCTAACATTTGAT
TCCAATCAACATTTGCGAGTAACTTATCCATGTGCAATCACCTCCAGCTCTACTTGATCT
TGATGAATTCCTTCTATTGCTTGCTGGATCGCTGTTTCCTCACCATTTAAATGAACAACT
AAACTACCGTAAGAACCGTTATTCGTTTGTGCAATATTTCCTTGCAAAATGCTAACTTCT
ATATCACTGCGTTGCATTAATCGTTGAAGCACTGGTCTTTCTACAGCCTCACCGATAAAC
TGCAAACGAATTACTTTTCCATCTGGATATTTTTCAATTAAATTTTCAATTGTTTCATTT
GTATCTTCAGAATCTGTTAACTGCTGTACAAATCGTTTCGTAATATCTTGCTTCGGATTA
CGGAATACATCAAGTACTGGACCTGTTTCTACAATCTTTCCTCTCTCCATTACCGCCACT
CGGTTACAAATCTTTCGAATCACGTGCATTTCATGTGTAATGAGTACAATTGTTAAACCA
AGACGCTTATTAATGTCTAATAGTAAATCTAAAATTTGATCTGTCGTTTCCGGATCAAGA
GCTGACGTTGCTTCATCACATAAAAGCACTTGTGGATTGTTAGCTAATGCTCTTGCAATC
CCGACGCGTTGCTTTTGTCCTCCACTCAGCTGAGATGGGTACGCGTCTCCTCTTCCTTCT
AATCCAACAAGATGAATTAATTCATCAACACGTTTTCTTCTCTTCGCTTTATCAACACCT
GCAATTTCAAGTGGAAACTCAATATTTTCACGTACAGTTCGTGACCAAAGTAAGTTGAAG
TGTTGAAAAATCATTCCGATTTCTTGTCTTGCCTTACGAAGTTCACTTCCTGTAATTGCT
GATATAACACGATTCGCAATTGTAATTTGGCCAGAAGTCGGTTTCTCTAACTGATTAAAC
AATCTGATTAACGAACTTTTTCCAGCGCCGCTATATCCAATAACACCAAATATTTCGCCT
TTTTCTATTTTTAAATTGGCGTTATCTACAGCAGTGACATCACCGCTTTTCGCCTTATAT
ATTTTCTTTACGTTCTCTAATAGAATCATGATGTTCACCCCTTTTTTGTTTGGATCGACT
CCGCAATTTTTTATTTTTAATGCGTGTAGTCCAATGTTATCATTACTTTTATTATTTGAA
TGTCCTCCACATTCAAACAATAAAAAAACCTTTCTGCTTTAGAGAAGCAGAAAGGTTTAT
ATGCGTATATAACAACATTATCCCTCTCTCTCATCTCTCAAAGCATTCGCTTTGCAGGAA
TTGGCACCATTTCAACATAAGTTGACGGTTGCCGGGCTTCACAGGGCACAGTCCCTCCAC
CTCTCTTGATAAGAGAAATCAGATTCAATTTTCGTCTGATTTGAAATTTATGAAATTGTC
TATATTTTATGACTTGAATTGTATCAATATACACTCACCATGTCAACAGAAATTTTCGCA
AAAAATGAAACTTCAGAATTTTAAGCACCTACTGACATCGGTTTACATATATGAAACATC
GATTCCACTAATAACATCGTTCGGTACGTTCCTGAATATTGTACACGTCCATCGTTCATT
AACATTTGCAATCGTACATTTCCATTCACCAATTGTTCTATATCCTTTTCATCTAAGCAA
ATGATTTGTTCCGTTCCTCTTTCCTCATGTACCAGCTCTATATAATCTCTTGAAATTTGT
AACGAACAACTTTCATCTCCAAAGCGAAAATTAACAGTTTTTTCTTCTTGTCTTAAAAGC
GGTTCTAAATGATATTGACCATTAGCGTAATTTACAAATGATTGAAGCAAAGAATATAAT
CTCACCCTAAATCACATCCTTCATATCACTTTCTATTACATACCATTCCCTCTCACTAAA
GAGCAATCCTGTTATTTTCGCTCGACAAATACTGTATCCACCCTGCATCTCGACATATTT
CCCAAGAAATATGTCGAGGCGGCAAAAATTTTGCCGCCTACTTTAATTCCGTATATAAAT
ATTCAACCGAATGAAATGCGTATATCTTCTTCATCAGTGTCCCATTTTCAAAAACAAGTA
AACAAGGTACACTTTCAATCCCATACTCTTTCGCTAAATACGGAGCATAATTTAAATCTA
ACATCCCAATTTTGAGGCCTTCAATTGTCATCTCAACAACTGTTAACATCTTTTTTGCTA
ATTGGCATGTTCCACACATTGGAGTATATACATATAATACTGTTTTTTCTTCGTTCTCTA
TTAGGGCTGTAGCTTCGGCTCCTGTCCAATCAATCACTTCTATCATTCCTTACCGTAAAT
ATTCTGTATAAACGTCAATGTCGGCTCCCCATAATACATTTGCTAAGTGTGTAGATGGCG
CAGTTGCCACTTCTCGGTACGAGCGATCAATATAGATATGCTCGGCTTGCGGAAATTCTT
TTCGAAATTGTTTCCTTAACTTTTCTCCAGCATCATCAGCATCCACTAGCACATACACTT
CCTTATCAAAAAACTGATCAACGAGCTCATCCATTTTCGACAAACCAATTGTACCATTTG
TACAAACAATTTCCACCGGTTCACGAATAATAGATTCAATCTTTCTTCTATCTGATGTAC
CTTCTACAATAATGACTTTTTCTACATAAATCATATGTCATCACCCGATCACCATATACT
ATATAACCTTGAACTTAGTATATAGTATATTCGTTATTTTCATGTTGTTTCCTGTTTATT
TTTGCAAAAGAAAAGCGGAAGCGGCTCGTTTAGAACAGGAGGGCATTGGAACTCCTGAAC
TAGAGGCGCCTTTTGCCTCAAGTGAAGGAGTGAAATGACCGACTGTTCTAGCCGCTGGAG
CTAGACAACGAAAAGCGGAACCGACTGTTTAGCCCTGTTGGCTAAGGTTCTTTCGTACAG
AAGACGCTTTTTGTCTTCTCGTACGGAAGGTTCTTAGACATGAAGGGCTAGGAGGTGGAG
CTGGACAATGAAAAGCGCAAGCGGCTCGTTTAGATTGTGAAGACTTATGAAACCTTACCA
CAAAACAGTTTTTCTCATAATAGCTTATTTATTTACATATAACTTGAATTTCATTATTTC
ACACAAAATAAAAAAGGACAGCACAAAGGCTGTCCTTTAGTCGACTACAATTAGTCTTGG
TTTGTCATTTCTGCATATTTTTCTGCAGTTAATAACTTCTCAACTTGGCTTGCATCAGAA
AGTTCAACTTTAACCATCCATGCACCCTCGTATGGAGATTCGTTAACAAGTTCTGGTTGG
TCACTTAATTCTTCGTTTACTGCTACAACTTTACCGCTTACAGGTGCGTATAACTCAGAA
ACTGTTTTAACAGATTCTACGCTTCCGAATGGCTCGTCAGCTTCGATTGTTGCACCTACT
TCAGGAAGTTCAACGAATACGATATCGCCTAGCTCACCTTGTGCAAAGTGAGTGATACCG
ATAACAACTTCATTACCTTCAGTTTTTACCCATTCGTGTTCTTCAGAGTAACGTAAATTA
TTTGGAATGCTCATGACTGTACCTCCAGTGAATGTATTAATTATGTAAAAATACCTTATT
GGTACTTTTTCCACACACTTTCAAACTGCTCTTCGTTAAAACCAAGTGTTACATTCGTTC
CATCTGTTACAATTGGACGTTTAATCAACATGCCATCAGATGCTAAAAGCTCATACATTT
CGTCTTCGCTTGCATCTTTCAACTTATCTTTTAGACCAAGTTCACGGTAACGCATTCCAC
TTGTATTAAAGAATTTTTTTAATGGTAATTCACTTTTTTCATGTAAATTACGTAAATCTT
CTTTTGATGGTGGATTTTCAACAATATGAATCATCTCATATGCTACATCGTTTGCCTCAA
ACCATTTCTTTGCCTTTTGACATGTGCCACACTTTGGATATGAATAAAATGTTACTGTCA
TAAATTCACCTACTTTTTTACTAACCTTTACCTTTATCATATAGAAAACGTTTTGTTATT
TCAAACCATTATTCGCTAAACTTTTACTTATTTCGTGATAATTTTTAATAATCCTGCGAA
TTTTTCTTATTTTTCCGCCATTTGTTAAGAAAAAAATAAATATATAAATTTTTTAGATTC
TGCACCAAACATATATCTTAAACAAGCGTTTGATTAATTCTCCATTTTTCTTTCTTAACC
TTTGAACTACAGGAGTTTCTTCCTACCGAACATACAGCTTAAACAAACGTTTGATTAATT
CTCCATTTCTCTTTGTTAACCATTGAGTTACATCAGTTTCTTCCTACCGAACATACAGCT
TAAACAAACGTTTGATTAAAAAATAAGAAGCCTCGTTTACAGGCTCCCTCATCATCTATT
CAAATAATCTGCGATGGTTTGAAATACGACGATATACATATTATGAATACTTTCTTCTGT
ATTTCCACCATTAGATAAACCAATTGCCCATTGTTGCCCTTCACCACTTCCGATATTTGC
AAAGCCTTGCGTATACATAGCATTTACATCTTTTCGTGCACTGTTATACTCTATTCCTTT
TGTAATAAAAATTGAATATGATTTATCTTGTAAACCGATAAAAAACACTGGTTTCTTTAG
CGATGAAAATACATTTTTATACTGCTCTGTTGAGGCTTCTTGAAAGTGATCTTTCATTAT
TAGAAAACCATCCACTTCCTTAGATTTCTTTTCCAGTTCCTCTAACTTCATTTCTTCAAA
CTTTACATTCCTAAACGTATCTTTCGGCTTTTCTCCAACAACTCCAATTACGAGTGCTCT
TCCGTTATATTCTAATTTCTCTCCTGCTTTATCCTTTGCACACCCAGCACCTACTAGGCA
TATCAATATAAAAAATAAGAAATACGATAAACGCTTCATTTAGCACCCTCTCCTTCTTTT
TAGTCAAGTGACAAAAACGTAAGGTTAATTCAAGAAAATGTAAGTAAAATCGATAGCCCA
ATTCACGTTTCTATATTATAATCAATTGAATTTACTTACATTACTAAACATAGGAGATCA
ACATGAAGAAATTTAAACTTTCATCTTTTCTTCCGTTAAGTTATATACTTCTACTCGTGC
TCGTAAGTCCCCTTTACGACGTATTAAATAAATCGACTGTTCACGCAGTAGACGTTACAA
CTGTAGTAGATGATTGGATTCCATTTGTAAAAGCATTTATTATTCCTTATTTACTTTGGT
TTCCATACTTATACGGCGCACTTATTTATTACTGCTTTGCTGACCGAAAGCAATATTATG
TCACTTTAAGTAGTGTTATTTTTGGAAAGCTTGCTTGTTTTTCTATTTATTATTTTTGGC
AAACAACTGTACCGCGTCCGACTGTCGTTGGAACAGATGTATTTTCTGAACTAGTTCGCT
ATATTTATAGTATCGATCAACCTGTAAACTGTTTCCCTAGCATTCACGTTCTTACTACAT
TCGTAATTATGTTAGCTGCCTTTAAGCGTAGAGAACAGCATGCTTTTGAATATTACATCC
TTACTTTCTTCGGTACACTTATTATTTTATCAACGCTATTTACGAAGCAGCATGCCTTTG
TAGATGCCGTTTCTGGAATGACGCTTGCAAGCATACTTTACTTCGGCGTTCAGCTCTTAT
TGGCCAAAGAACCGATAAGAGTTCCAGTAAAACAAAATCATAGAATGTAGCATGACAAAA
AAGCAGACTGTGGCTTCTCAGTCTGCTTTTATCTATTAGTAAGGAGATTTTCAACTTAAG
ATTGCGGTACAGTCATATCACCAGAGTGAATACGACCTGCTTTTTTAAGAGCAATGTAAA
GTATATAAGAAACAGCTACTGGAATGACGATATAAGTAATTACCATCGCCGGGAGAACTT
CCCATCCTTGGCTGGAAATTAAATTAATTGGTGCGATAAGAGAACTTAATCCAAGACCTG
CAATTTCCTTTCCTGCTTCCAGTTGGAAAATTAATGCGGATACTGGACCGACTATAGCAC
TGGCAACGACAGTTGGGACGAGAATCATTGGATTTTTAGTGATATTTGGTAACTGTACTT
TCGGAGTACAAAGTGCTTGAGCTAATATGCCACCTAAATTATTTTCTTTCGCTGAGATGA
CAGAGAATCCGATAAACTGAGCGACGCATCCGGCAAGAGCAGCACCACCTGCAACACCGT
CTAAGCTAAGTGCAATTGCTAACGCAGCTGATGAAGCTGGAGAGATAAGTAATAGTCCCC
AAACGACTGCAATGACGATAGAAGCGATGAATGGGCTACCAGCTGAGCTATCTTTAATAA
ACGTTCCAACTGTATTTAAAACAGGAGTAATATTATGAGATAACCAAATACCAACTAAAC
CAGAACCTAATATGGCCGCAAATGGAACGAGCATCATATCTAACGCAGTTTTTCCACTTA
AACGTTTACCAATATATACAGCTAAAGTTGCTGTTAATAATGCACCGATTGGCTCACCTG
TTTTAATAATTAGACCAGCTTCAGTAATTGAAATGGATCCGGCACCAATTGCTCCGGCTA
CCATCGCTGAGAAGATTACAAGACCGTTTGCACCGAGCATAAAAGCAATTCCGGCACCAA
TTGCCGGTGCCATTAGTGATTTTGCAACAACTCCGATTGTAATAAGTAATGGTATATCAA
CAATTCTTCCTATATTTTCGATCAGTAAACCAATTCCGAGGGATACGAAAATACCTTGTG
CGATTCCAGCAGATGCTTTAAATACACGAGACATTATATATTCCTTCATTTGTTTCACCT
TCTTCTATAAGTTAGTAACCAATTGTTTTCATATAATCACGTAAAATATCGTTTGATTTT
GCGAATCGAGATTCTTCATCCTCTGTTAAATTGAGTTCTACAACTTCTCTTATACCGTCT
CTAGTAATAATAGCTGGTACTCCTGTACAAATATCATATTCACCATACTCACCATCTAAA
ATGGCTGATACAGCAATGACACGGTGATCATCATTAAAGATTGAACTCGCAATATATGCT
AGAGAATTTCCAATTCCGTAATAAGTAGTTCCTTTACGTTTATAAATTTCCCAACCAGCT
TTTGCAGTCTTCTCAACAATTTCATCTAAATCTATTTCACCAAATCGTTCTTTTTGTTCT
TCTAAAATTTGCAGAATTGGCTTTCCACCAACAGTTACATGAGACCAAGCAACCATTTGA
GAATCACCATGTTCTCCTAATGAATACCCATGAATACTACGAGGGTCTACATGTAGCATT
TCAGATAAAATTGTTCTTAAGCGAGAAGAATCTAGTGATGTACCAGTACCGATTACGCGA
TTTCTAGGTAATCCAGATAATTTCCACACTTCATATGTAATAATATCAACTGGGTTCGAT
GCAAGTAAGAAAATACCATCAAATCCACTTTCCATTACGCCGCCAACAACACTTTCCATA
ATCTTCGCACTCGCTCCTAAAGTATCTAAGCGACTTTGCCCTGGTTTTGGTGCTGGCCCT
GCTGTAATAATAACAATGTCCATATCTTTGCAGTCTTCATAGCTTCCTGCATATACTTTT
GTTCTTGTATTTGTAAAGTTAATGCAATGTGATAAATCCATTGCTTCCCCAACTGCACGT
TCATGATTTATATCAATTAATAATAGCTCTTCACAAATCCCTTGATTTACAATGGAATAC
GCACAACTTGATCCAACTAATCCAGTACCGATAATTGCAATTTTTCTTGTATGTCTTTTC
ATAGCAATCTCTCCTAATTGATCATATAATCTATTTCTTTTGCTCTTTACACTCCTAATT
ATAAAGGTTCTCACGATAGAAATCATGGATACTTTGTGAAATATTGAGCAAATCGTTTGT
CCTTTTTGTGAATTGTTATATTCCATTTTCGTCATATTTGTTACAGCTGGAAAAATATTT
ATTATGTATTTATTGACATATAAAAAAGAAGACGAGCGAATAAATTCGCTCGTCTTCTTT
TTCCTGTTATTCCGCACTTAATTGACTTTTTAATTGCTGCACAATCATCGGATTCGCAGG
TGCTGCCGGTTTGTAATAACTTTTTTGCTTTGCGTACTCATACATATTACGTTGGCGCAT
TTCATCTTGATTACGAATTTGAATTAACGTTTGGTGTAACTGTTCATTATCAGACTGAGC
AATATAATTTGCATAACTTGTTAAACTTGCATTTAATCCTGCTAAATAATCATTTACCAT
ATCTTTTTCATTCATGTTCCGCTTCCTCCTATCCTAGGAAAGTCATTAATTGCTGTTTCG
TATTTCGTGCATCTTGCGCATCCTTTTGTAACATTTGTTTCAATTGTGGATCTGTACACG
TCTGTGCATACTGCTCCAACTTGTTAATAATTGTTGCGTGTCCACCAATTAAATGACGTA
AGTTTTCTACTTCAAGCTCTGTTAAATTTTGCATGGAATACTCCTACCTTTCTTCTTTCA
TTCTCCTTTAGTATTCTGTTCTTTTTAAATCGTATTCATGAAAAAGCTTTCTTACATTTC
AAATCAATCACATCTATTTATAAATACAAAAAAATGTTATAATTACAGAAAAATACAAAT
ATTCAAAAGCTAACCTTATAATAACAGTATAATCCTCAAACAAACCATGGTAGGAAGGTG
TGCTCATGCAAAAATATGTTAAAGTTATCTTCTTTATCATTTACGCAATCCTCTATGTAA
AACTGTTGATTGATATATTAAATTTAAAGCCGTTATTCACTTCTATAGCTTTACATATGT
TATTTCTCATTTGCTTTCTATTTATAGCACTTAACAATTATAAAAATCGTAACACTACAT
TTTTCCTATTGTTTATTAGTGCAACTCTATTAGTAAGTATTAGCTTCATTAAAAGTATTC
TTATATAAAGGAGCAATAAACATGAAAACACATGACTTCCTTACAGAAATCCAGAAGGGC
TCTGAGCCTAGTCCCTATCAAGACCCCATCGTATTCAGTTTCGTTTGCTTTTTCTTAGCG
ATATATACATTTTTCAAACCTGCAAAATAATATCATTTCATAAGAAAAAGCCTACCATTC
TTTTCGAATCATATGCACAAAAAAACCTTAGAATCACTTCTAAGGTTTTTGTTTGCTTTG
CTTCTTATTCACGTAATCCTTTAATAAACGTTTCCAACAATACATGTAAACTCGTATCTA
AATCTAGCGGCAAACCAAATCCCCCTTGCTGTTCAATCGACGCAAATCCATGACAAATAC
TTCTGAATCCGCGTGTCGCATGAAGTGCATTCTCTCCTTCTAAGCCATACTGTTGTAATA
CTTGAAGACAAAGCTTTACAATTCCGTCACCTGCTTTTCTTACTTCTTCATCTCGTAAAA
AAGTTGCTTCATATAGTCCAGGATGTTTTCGGACAAATGCTACATACGCTTCTCCTAATG
CATGAATTGCTTCGTCCGTATATTTACCCTCAGTAGCTTCTTCTAGTCTGTTATGCAGCT
GTTTGATTCCGTAAATACCAAGATTTTTCCGTACATCTTGTAACCCTTTTACATGATTAT
ATAGTGAGGGCGAACGTATCCCTAACCTTTGCGCTAATGAAGCTAACGTTACTTCTTGTA
TTCCATTTGTATCTGCAATTTCTGCCGCTGTTTCTACAATTTTTTGTAATGTAAGTCCGA
TTCTCGGTGACATAAATTACCCCTCTTTCTTACTTTCTATATTCCGCTTAGCTTCCTTAA
TAGCAAGTTTTATGACAGTGTCTGGATTCTTTATCATTTTCCCATGTCCTGCCGCAAGTA
AGGAAGGCTCATATTCGCTTAACTTCTCTGCACTTTGTAATGATATTTCTTTGCTCCACG
TTGCCATCGCAGGAAACGGAAACCAAAATTTCATTTGTCCCGAAACAGCCATACCTCCTC
TTGTTTGGAATGCATCCCCAACAATAAGAGCTTTATTCCGTACATCAAGAAACGACATGG
ATCCTGGTGTATGTCCCGGTGTCATAATTGCAAGAAGCGATCCAACTCGGTCGCCATCTT
CTAATAAAACATCAGGTACCGTTTTTACTTTTTTAGGTACACCGCCTTTTATCGGTATAT
TCGGTTCATCCTTTTGTAACGTCGTATCTCCTTCTAACAGCTTTGCGTCCCGCTTAGAAA
TATAGACTGGAACATGAGGAAGTACTTCCTTTAATGCATCTAATGCACCGATGTGATCAT
CATGCGCATGTGTTAATACAATTTTAGTAATTGGTTTTCCTATTTTCTCAGCCGCCTGTA
AAATACCTTTTGCGCTATATGGCAAAGCCGCATCAATTAAAGTTAAACCATCTTCTTCCT
CTACAAAGTAACAATTTACAGGAAACGCTCTTGGCAAAAATGACAATTGATATAACGTTT
TTTCATGTATCATCCTCATAGTCCCATCTCCCTTTTCACGAAAACTAATGCCATTAGTTT
TATTATACTAATAGCATTAGTTTTATACCACTAAAAAATTTCTTTTTTTCAAAAAAAAGA
ACAGTAGCCGTATAAACGACTACTGTTCTTTAAAGATATTAAACTGTATAACGCTCATCT
TCTAAAATTTTCGCAGCGATTTCACGTTTCTTCGGAATTACGTTAAGTGGTGTGTGGCGA
GTTAATTTACGTAATGATGATAACATCATGCGCAGCATGTCGCCATTTTCAACTGCGATA
AGTGTTTCTTTCGCATCTGCTTCGATTTCGTTGAATGCTTCTTGGCAGAATACTTCAGTG
TATAACACTTTTTGTTTATTCTTTTCAAGACCAGTTGTTTTAATTGCTTTTTCTGTACGA
AGAACAGCTGACTCCATTGCGTATAGGTTGCTTACGATGTCAGCGATATTCACAAGAATT
TCTTGCTCTTTATCTAATGCTTTACCGTATTTTTGAGCCGCTAATCCAGCTACCATTAAG
CCGATTTTCTTCGCATTAGTTACTAAATACTTTTGAAGTGCTAATGGCTCATCGCCTACT
TCTTCTGGCATCATCATCATTAACTCTTCTTGTAATTTTTGTGCTTTTTGAAGAAGTGGT
AATTCACCTTTCATCGCTTTACGTAAGAACGTACCTGGTACAATTAGGCGGTTAATTTCG
TTCGTTCCTTCGAAAATACGGTTAATACGAGAATCACGGTACATTCTTTCAATCTCGTAT
TCTGCCATAAATCCGTAACCACCGTGAATTTGAACACCTTCATCTACTGTATAGTCTAAT
ACTTCAGAACCAAATACTTTGTTTAAAGAGCACTCGATTGCATATTCAGCGATAGAAGCT
GCTACTGCTTTACCATCTTTTACTTCTTCTTCAGATAATGTGCTCATGCGGCTTTCGAAT
AAACCTACTGTACGATATACAGAGCTTTCAGCTGCATATGTTTTTGCTGCCATATTCGCA
AGTTTCTCTTGAATTAATGGGAAGCGAGCGATTGGTTGTTTGAACTGTTGACGTTGGTTT
GCATATTGTGCTGAAATTTCTACTGCACGTTTCGCAGATCCAACTGTACCAACACCTAAT
TTATAACGACCGATATTTAAAATGTTGAATGCGATAATATGACCTTTACCGATTTCGCCA
AGTAAGTTTTCTTTCGGTACTAACGCATCTTCTAAAATTAACGTACGAGTTGAAGAACAT
TTAATACCCATTTTCTTTTCTTCTGGGCTTGTAGATACGCCAGCGTAGTCTTTCTCTACG
ATAAATGCTGAGAAGTGCTCGCCATCTATTTTTGCATATACAACGAATACGTCAGCGAAT
GCAGAGTTTGTAATCCACTGTTTTTCACCGTTTAATACATAATGTGTACCTTCTGCATTT
AAACGTGCAGTTGTTTTTGCGCCTAATGCGTCAGATCCTGAACCTGGCTCTGTTAATGCG
TATGCAGCTAATTTTTCACCAGTTGCAAGTAATGGTAAATACTTTTTCTTTTGCTCTTCG
TTACCGAATAATACGATTGGTAAAGATCCGATACCTACGTGAGCACCGTGAGTAATTGCA
AAACCACCAGCGCGAGAGAATTTCTCTGCGATTAACGCTGAGCTTACTTTATCAAGACCA
ATTCCGCCGTACTCTTCTGGTACGTCAGCGCCTAATAAACCAAGTTCTCCAGCTTCTTTT
AAAAGACGAACTGAACGATCAAACTCATGTTGCTCTAAATATTCAAGCTCTGGAAGAACT
TCATTTACGATAAAGTCCTCTGTCGTTTTAGCAATCATTTTATGCTCAGATGAAAAATCT
TCTGGCGTAAACACTTGATCAATCGTAATCTCATCTACTAAAAAGCTACCGCCTTTAACC
GCATTTCCTACTGTTTTTTCCATGAAAATTTCCTCCTTCATATTTTCATGAGCCGCTTCT
CTCTTTTTGAAAGAAGCTGGCTCTCCCTTTTGTTTTTATAAACCTTTGTTGCTTCCATTT
TTTTTTATAATCCAGTTCCAGCGGCTAGAATGTTCGGTGGCTTCGCTTCTTCCTACGAGG
CAAAGAGCGCCTCTACGTCTGAAGCTCCATCCCCCTCACATTCTGAACAAGCCGCTTCCA
CTTTTTTTCATAATCCAGTTCCAGTGGCTAAAACAGTCGGTCGTTTCACCCCTTCCTGTG
AGGCAAAAAGCGCCTCTTCGTCAAGGCTTCCAACGCCCTCCTGTTCTAAACGAGCCACCT
GCACTTTTTAAAGTAATTCAAATACTCCCGCTGCTCCCATTCCGCCGCCGATACACATTG
TTACGATACCAAATTGTTCGTTGCGGCGTTTCATTT
>tig00000049|arrow|arrow|arrow|pilon
aaaaaaattatggatgttatggagaaaaatactacaattttagttttcatgatttttaaa
gcatactattaacaaggagttattatccaaattcatcccttctttctgtttttatactta
atatcattcaataatcaaaaaactttaaagacaccaaataatgttgcttaatataattta
tttttaagtaacgctaaaattgtagatttaacaatatttcaacatcttaaataacattaa
ttctttttatacaattatcattttagaaattaaaaggtcctatataaaggagAACAGAGA
ATGTAGCTTTTAGATTGTCCAATTGGTAATAATGGTCATACACTAGGCTTTCCAATTTCG
AAAGGAACGCGAACATCGAGCAAGACCATTGGCATAGAAATATAAAAAGACGTGTTGCAA
AATTCTTAGGATTTTAAAGTATTCGTCATGCTTCACTTTCCTTAAAGGGCATTTAAACCG
TTCATTCTATATAAAAAAAAACGAAGTTTATAAAGACCAAACTTCGTTTTTTCTACGTAT
GATAAATTGCAAAAATCACTAGCAATCATACCTAAATTTTATCTCTTAAAAATCACAATA
GAACCATTTTTTGCACCAATACATGTTTTACTAAGTCAAGTGAAAGTTACGTTATATAAT
TTAATCCTTCTTTACCATGTCCCTCTATAGTGAATTGTGAAACTAACTGTACCAATTCTT
CTACTTTTCCCTTTACTTTGTTAGATTGATTGGCAATATCCCTCAATTGAGATTGCCTGT
TCTTGGATTGACTGTGCAGCATGACTTGTCCCATTAGCTACTTGTGCTGCTGTTTTAGAA
ACTGTTGACAATGATATATTCACTTCATCTGTTCCAGCAGACATTTCTTCTGTTGCTGCA
CATACCTCTTGCATTTGACTAGAAATCTTATCAATATCCTTTACAACAGAAAAGAATACT
TGGTTTGCCTTCTGAGCGGCTTCTTTTCCTTCTATTGCTTTTTGTTTCCCCCTTTGCATT
ACATCAACTGTAGCTTTTGTATCTTGTAGAATATTTTTGATTAAATGATTTATTTCATTA
GCGAACTCTTTAGATTTTTCTGCCAAATCCCTTACTTCTTCTGCAACCACTGCAAATCCT
TTCCCATTTTCACCAGCACGTGCAGCTTCAATTGCAGCGTTTAATGCTAAAAGATTAGTT
TGGTCTGCAATATTAGTAATTGCATCTAGGGCTTTATCAATTTGCTGCGTGCGTGTAACA
AGTGTATCTATTACTATAGAGGTTTCTTCAACTACTGCATGTACACTATTCATTTGAAGG
ATGGATTGTTTTATTTCTTCACTGCCTGAATTTACATGTTCAGTTGTTTCAACGGACATT
TCAGTAACCATTTTTGATGATTCAGCGATAGTTTGAACTCCGGTAGCAATTTCTTTTAAT
GATGATGAATTCTCTTGGATACTTATAAATTGTCCTTCTATTTTGGTATTTACTTCAGAA
ATATTTTGAACAACTTCATTTGATAGATAAGATGCTTTTTTTGTGTTTTTTAACATACCT
TCTGTAGAAGAAATAACCTCGTTGGCTGTACTCTTTACATTTCCTATTAGTTGTTGTAGA
TTATCTAACATATTGTTAAAAGAGTGTACTATATGTCCTAATTCATTATTAGATTCATAA
GAAGTGCGTATTGTTAAATTACCTGCAGATACTTTTTCCATGTCTTGTTGTAATAATATG
ATTGGTTGCTTGATTGCACGTTTAATAAAATAACCGATTAAAGTAACAATTATTATTGCT
AAAACTGATATGCTAATAAACAATGTCATTGTATTTTTTATACTGCTGATATTAGATTTC
TGTAACTGTTGTGCATTATTTTTGTTATATCTAATAAGTTCCTGGATAGATTCTATTGCC
TTTTTAATATTTGGTTCAATCTCTTTTAAATAATATGTAAATAAGTCTTCATTATTGGAT
AAGTTTATATCTTGTATTTTTTTTATTTGTATTCTTAATTCATCAAATAATCCGTAAAAA
TCTTTATACAATTTTAATTCTTTGTTAGAACTAATTTTAGACTCAAATTGTTTTAATAAC
TTATCATTTTCTTTTCGAGCATCGTTGATCTCCGCCAGTAATTCTTTACTTCTTTTTTCA
TCTTTTGATATCATCATCTCCATTAAATTCATATTAACATGGAAAATATTCGCTTCTACA
GATCCAATATGTTGGATTGACAATAAATTATTTTCGTACATGTTAGTTGAAGCATTCTTA
CTTTCTGCTAAACAAAAAAAACCTATTGTGGAAAGGGTTATACAAGCGACGATAGATATC
GTTATCAATCCGTTTAATTTAGTGCCTATCTTACTATTTTTTATAAATGACAATCAAATT
CACTCCATTGTTATAATAAGTTATTAAGAATTAGATTCAATAAATATAATTGTAATTCGG
GTATATATTTCGAACTGTTTTTATTTTAATTCATAAGAAAAATTTTATTTTTCTTGATGT
GTCTATCAAGGTTTCTTACTCGATCCGTTATAAAATTGATCTAAAGCAAGCTCCCTTCAA
TAGTCTTTATGCTATCAACATAAATATGGGTTTCTATATAGTAACGGAAAAAGTCTTTGT
TGAAATCAACTGCTCATATATATCCAAAAAAGTTACTTTTAATATTGATGCTATAATATT
ATTTTCGTGTTTGCTGTTTCATTCGGAAGACATTCTATATAATAAATAAGCATATTAATA
GTTTAAAGAACTATATGGATACATACCTCAAGTGTATTTTATAAATTAAACTTGAGGTAT
GCACATTATTAAATTAATCCATTTTTTTGTAGATTTCTGCTCAAGTGATAATATATTGGG
TTTTATAGTTAAACTTTTTCAAAAAAACCCTTCTAATTTTATGTCCGTATATTCAAATAA
CACATTTAAAATGTTACAGTATTCTCATTAAAAAATTCCATCCTCGGTTAGCTGAATAGT
AGTCTGGATCATCAGTAATTATAGAAGAGCTTTGAATTTATGAATATCTCCAATATGTCT
AACTTTGCCTGCTTTTATTCATTACCTTATATTGAACTAAGGGTAATCATTCTCCAAGTT
ATGAGTGAAGACTCCCTCTTTGATTTTCACATCTAATAATACCGTTATATAGGCAATAGT
ATGCGGGAGCATAATAATAGATTAAACCGTTTCCACATAATCTAAAATTCCATGGTTTTT
GTACGTCAAAGTGTTTGTAGAATTACATTTTGCATTTAAAGTTACGCTCCCATTCTCTAG
GAATGGTGTACCAATTTTACCATGTACTTCGCTCGCTATCGCAATTTCATTTTTGTAACA
TATGTTATTGTATTAGAATATATTTTACGAATTCCCATAAAATTAACAGTTTTTCAAAAT
TGGTTACATCCTCTAAATCACCTTGTCTAACACAAAGTGTGATATTAATAATTATTTTGG
GGCCCACTGGCAATGGACCATATAAATTTTTGGATTTAAAATCTTACACGTTCACATTAA
TTTCAATACGAAGTAAGCTATTTCCCCTAGATTATTAACATAGAATTGAACTAAATACTG
AGATTATTTCCCTATATTAAGAACTCAGTCCTCCCTTTGTTTCATAAATGTAAGTAGTTA
TTTCACTGTAAAATTTTCTATTTCTACAGTTATCGCTAAAATCCATATCCATATTTAATA
ATATTTTTGTTAAAATTCACCTTATATTCTTCCCCCTATCTTTACACATAATTATTTTAC
TAAATAACTTTTATTAATTTAGCTCATAATAGTGTCCTACTAAGAAATCATTTTGTTTTT
CCTTAATGATAATCATATATATATAAGTATTTAAAAGCTAATTTTCACTAAATTAAACAT
AAAACACATAAAATAATTAGTTTATTAATTCACAAACATATATTATGATTATAAATATAT
TGCAATTTTGACATAAATACTCATATTTTCATTTGGAAACAGTACCGAGGTTTAATAATG
TCACAAAAAATTAATAATAGTATGCAATGTTATTTCTTTAAATTTAAGTATTTTTATTAT
CTCATTCCTTTTAATTGTATTTTTGAAAACTTTTATGTTATCTATGGTTATTTTTTTGTA
TAGCTGAAATATCATTTTACTATTTGTGAATTCCTAAGAATAAAAATAAAGAGGTTGCCT
CAGAGTAATCATTCAACTACTTTAAGACAACCTCTAACATCCATACATTATATATACTTA
ATTTTAGTAGATAGATCAAAAACTATAAACTTATATTTACATAAGAACCTCAAACTTTAA
TAAAGTGGTGAAATATTAGTTGGTACAAGCATAATATTCATAAGATCAAATTGAGTACCG
GAGTTTAATGTTACATTTATATCTAATGGTACATCAGAATTACTACTTGCTACTACATTA
CCGATATTAATATCTGAAAAACGAGCTCCATTATCATTAACTCCATCGTTATTTGTAGTA
GTATTAACATTTGTAGCAGTATATACCCTACCGTTTATAGTAACTCGAATAGTGGAATTT
CCTATTGAAGAAACTCTTAAATAAAGATTGTAACTATTTCCATTCCCTCTAAGCGTATAA
CGAGCTGTCGTGTTGTTTTGTTCAAACCTTAAAGAATCACCTTGATTTCCAAATTTTTCA
GAAATAAATGTTCGTGTTTGATTATTCACTTGAGTTGCATGTATCGGCGAAATAGTAAAT
CCTGTATAGTCATTTGGCGCTAAATGAATCATAGAACCATTTTCATGAACAGCATGGATA
TTATTTTTTCTGTTATGCACAGATACCATATAAGCTCGTGCTCCACCAGGTGTTCCTGAA
GGACTTGCTATATTTCTTATTTCATTATAGTGTAACGGTCTTCTTAAATCTTCATTTCTA
ACAACTAAAGGAACTCCAGAAATATTACGAATAAAATAATCTGGGAAATAGTTTGAATTA
CCGCGAGCTGTAAAAGCACCACTCCTTAACCCTAAAGTTGTCTCAAAGGATTCTGTTTGC
CAATTTGTAACGGTGGCAACGCCCTCCCGATCTGAACCTGAATCTAGCCAACTCCTAACA
AATGGCGTTAACAATGGGGGGAGAAATGTGCTACAATTAAAATTTTGATTAAACGGAGAT
GCACCTATATCACCAGACGAAATTCCTCCACTGTAATTAACCCTTGCAGCAAGCAATGCG
TGAGTTGTAGTAGAACCAGGTAAACCAACTATATTAGGGAAGGTATTAGAAAGCCTAGCA
CCACTAAATCCATTTAACACATAATTTGAATTAACTTGGAAAAGAGAATATAAAAATGGC
CAGTCTTGTGAAGTAAATGATTGGGTCTGCTGTGGTCCACTACCACTTGCATATAAATTA
GCACCGGAAGATACTAGAAGACTTTGATATTTAAACAACGACCAGATAGATACATACTCA
AATACATTTAAAAACATATATGTTCTAAATTCTAACATATCGTGTAAACGAGTGTTTAAA
CCTTTAAACGCACTTTGATACGTATTTATACAATAGTTAGAGTAATCTCTTGTATAATTT
TTCAAGTAATCTCGATACGTACGTAATGTTGCTGCTGAAATTCCCCATTCATCTGCATTT
AGAATAACATCTCTAATAAAAGAAAGATGTAAATTGGCTGCCTGTGCAAATAAAGGTAAT
AATAACAGTTGGTATCCTTGCATCTGGAACTGGGGTAATCTATTTAGAAATAATTGTTGC
ATTGTATTAACTGAAGAAGTTATTGATAAAGGAACAGCGTTTCGGTTAGGGTTCAAAAAA
TTATCTACTTGTCGATTAAACTCTTCTACATTTGCTTGCAGCCCTGTCAATTCCGCATTT
ACACGGGCAAGAGTGTCTGTATTAAGTCTTTGATTCAGGAATTTTTCTGTCTCTCTTAAA
ATATCTTGCATTAGATTTGTACTACCACTAGGAAATATTAAATTCCGTAACTCACTTAGT
ATCCTTTTTCCAACAAGACTCCCCACTTTCTTTAACAGAAAACTAGCCACAGTTCCAACA
ATAGGATCTAGGTATAAACTATGATTATTTTTTTTCCACTCCGTCCATTCCTTTTGTACG
GTATCTAATGATTTGTGTTGAAAACTAAATGGATCATGAGCCGCTACATTATACGCATCA
CAAATAGTAGTTCTTCCGCTATTCAATACACTATTCATATAAAATTCCTCCTTAAATATT
AAGTAATATATTAAAATTAAAGATACTAAATTAGCCTGATAATAACGAATATTTTTAAGA
AAGTGCTTATTTACAACCACAATTACAACTCTAACTTTGATTATAATTATTAATTAAGTC
TTAAACATAGGAATCATTCTCACTTTTGTTATACGCATAATTTGTATATGGTATAGGAAG
GATCATACTTTAAACATGAAAGCCTACATTTAGCCATCCATCATGCTCCTCCCTAAATCA
TCTACAGTAATACCCAGCATATACCAGATGAGACACCACCATTATTTGCAAATCTAGCAT
GTTCGCTTGTTTCTGTATTTTGGTCCACTAGTGTGTAAATGGCGATTTTTCTTGGAATCA
TGGAATAAGCAAGAAGATTCCAAGTACCTTTTGTAATGATATTACTTTCAAAAAGTAATT
TATTTATTACTAGTATAAAATTTGAAAACTGTCACAATACCGAAATTCCTAATCATTCCA
GTTGATTATTTTATTTCTCAAAAATTACCCTTCATCTTTCTTAAATCTAGTTAATCATCC
ATTTACCGCTTTCTTAACTGCTTCTATTCTCCTTTCCATACGTTACATTAACAGGTGTAT
TAGAGAATCCATTTTTCAAAACAAAAATTGTTTGGTTAATTTTCAAACATGTTCAAACTA
TTTATACAATTATTAGAATTGGATATTATCTCCTGTTAATAATTTTCCCTGCCGTATGAG
TAAAGTATATCTTTAATTTAAAAAGAAAAAGCATAGATATCTTCACCTATAGAAGAAGAT
ATCTATGCTTTTTTTGAACTACCCCCACTTTCACTTCATTTAGAAGTGAGGGATTCCTAA
GTAAAGAATTCTATCGAACTCTAATTGATTAGGCTATCTCCGCAGTCCTTTCGGTTAGAA
GTCATATTGCTTCATTCTTTAGATTGATACTTGCGTTAATATCCCTATCATGATGTGTAC
GACAAGAAGGACAGTCTCACTTACGTAGGTTTAGATTTTTAACGTCTTTGTTTTGATATC
CACAACAAGAACATTATTGGCTGGAAGCAATTGTTTTCGATAAGACAATAACTTGTTTTC
CGTACCATTTTGCTTTGTATTCCAACATGGCTTGAAATTGTGACCATGATACTTCACTAA
TTGCTTTTGCTAACTTGTGATTCTGTAACATATTCGATACTTGCAAATCCTCTATACCGA
TAACATCATGGTTTTTGATGATTTCAGTCGAGATTTTGTCTAAGTAATATTTTCTATATT
TTTCCATTTATTAATAAATCCTAGCTACCTTTACTCGCTGCTTATTCCAGCGAGAAGATC
CTTTCGTCCTTCTAGAAAGAACATGCTGTACTTTCGCCACCTTCGCTTCTAATGAGCGAA
AAAATTACGGATTTTTATAGGTTGTTCCATCTGACAAAATGGCAAAATCTTTTAGTCCCA
TATCCATTCTGATGTAAGAATGTGTTTTCGGAAGTTCTTGTACTTCTGTTTCAACTAACA
ATGAAACAAAGTATATGCCAGAAGGGTTCCGTCTAACTGTAGCATTTACAATACGTCCCT
TTACTTCGCGACTTTCGGCAACTTTATTTTTTACCTACACTGGCAATGTTTTCGTTTGTT
TAATTTTGTGGTATATGATTGTACGTTGTTCTTCTTAGATTTAAAGCGCGAGGCGCTGTT
TTATTTTTTGAAAAAGCGTGTATACGCATCTGCAAGATTATAAACAGACAAATGAATCAC
AATAATATCCACTTCTTTTAGCCAAACAAACTCTTTCTTCATGGCAGGAACTTTGGCAGA
ACATGTACCATAGGTCAAACCTCTTCCTGCCTCTTTATATAAGTCATCCCATAAGGAAAG
AAAATGATTGAATACAAAGCGAGAACAACCAATCGTTTTATTGATTAGAATTGCTTGTGC
TTGATTTGAAAGATATAAAACTTATAAGCTTTATTAATCATCATTTGATTCACCTCCATT
TCTGTATATGGCTACCATACACCGAACGTGTATTCTAAAGAGAGGCAGTCGCGATTTATG
TATGTTGAACAAGCCAATTCATCTCCAACCTACTCATTGTGCTGTGACCCTTCACGCTCC
TTGAGGAAGGAATCTTCTTGGCTAAAATGATAAATGAAGGAGCTACCTATTCACCAATTG
TTATAAAAACACTTTAATCCTCCATCAATATAAGCCTTATGAGATAGTTAATTTCGTCTG
ATATTAGTAAGGACTAAAAAATCATATTATACTTCTACTGAAGAATATTCATTTACCTCT
ACACTTCCCCCCCTACTTTTATTATGTTTTTCTATACACTTATGTTAGAACACAGTATAA
AAAAATAAACATCACTCTTATAAGAGTGATGTTTATCTTTTATACTGTGTCATTTAAAGC
AACTATGCATAAAACTATTCATCTATAATGCGTAATTCTAAACTGTCTACAATGAATTTC
TCTTTCGTTTGTCAAATCGCTAACTATAATTTATCTATTTCTGGAAACATTCTAATTCTT
CTATGACATAACGAGGTGAGAATGAAGTGCCTTTCCTTACAATTCATTAACTTTAAATTT
AAATACGTTTTTTCTAAGAGCCTTTTAATAATTGAGCTATATATACATCTTAGCAAACAA
AATTGTGTTTTTCCATAATCAAGGACATTATACAAGAATTAGCTTTTAAAAACTGTTAAT
ATTAGATCCCGATCTTACTTAATAGAGACATCGTAAAAATGTACAATAGGACCACCATAT
AAATTATTCCCTTGAGAAAGCTCTATATAAAAGTTATCTTTCTCAAATTTTGTAGTGAAC
ATTTCAGAAACATCTTTAGCACCGCTCATATATCTTTTTTCAAATAACACTTCCCTAGAA
TTTCTAATCCTTACATTAGCATCTCCGGACACAGAAAAATACACTCTATAAGTTGAAAAA
CTATCTAATTGAAGGTTTTGTTTTAGAATCCCTCGTCCTCCCTGATAAAGAGTGAGTGTA
TTACCGCTAATATTAGTTGATCCCCGTACTCGTCCAATTATTTGTATTAATTAATTCTGG
ACTTAATAACTTTTCAGAAGGACTAATTTCCAAAATAATAAAGTTATCTCCCCAAGCTTC
ATCTCCATTTTGACTTTTTAAAATTAAATACACTCCCTTTAAATCAGTTCCTGTAGTAAA
ACGTTTATTAATAGTTTGATAATCTTCTAAATTATTATTTGTATCTTCATAATGAATATA
TCCAGTATTTTCATCTTTTAAATGAATAGAAGGTTTTCCTTTAACAGTATATTGGATTAC
ATACTCAGTTTTCGGTTTTAACTTATCTCCAATAAATTGTGAAATTCCTCCGTCCTTATG
AACATATAAAGCTTTAGTTCCATTCACTCCGCCTGTATGATCTACATACGCATTCTTATT
ATTTGCTTTCCACGGCTCTAAATTGTCCTCTTCTATGGACCCGTTCTCTACAATATTGCT
AATAAAACCACTTGGCGGGACGATCAATTTAGTTTCTTTATTGCTTAAGTCTGTTGCTAG
CAGTAGTTCTCTTAAATATGATTTACATGTTAAAGTAATTAATCTTGAATTTTCATCAGC
TTGGAGGCCAAACCCATTAATCGGAGTCAAAAATGTTTCACTGATGACACCTAACGGCAT
ATACACCCCATCATCATTAGCACTTAACGTTCTATACTCCGCTTCACTTGATTCTACTTT
TTTCTTATTTAAGTCAATTTCTCCTGTAGAAGAATCATAAAAATTCGCTGTTACCTCATA
TCTTAAAGTTTTCATTTTTTTAGTGAAATCAATTTTAGTAATTACATATTCATTTGGAAA
TACTATGTTATTTGTATAATAGATTTGTTCAGATTGATCTGGGCACAATAATTTATCCAT
ATCACCATAAATAACTTCCGATAAGGAATCCTTATCGACTTGATAATTTTGTTTTAGCTT
AGCCTCATATACTTTTAATACTGTAATTGAATCATTACTAATTTCAAACCCAATCAATGC
ATGTCCCTGGTTTAGCTTCCACAATCATCTTTGCATCTTCATCACTTCCTTTAACTTTTG
CATAATTAGGATTAGAAAAAGTATTAGAAAGTGTAGGGAGGATGTTTACTCTAAATTCCT
CTTTTTCCTTATTTAAATGTTCATTCATAATAGAAGTATAATCAATATCTGCTAAGCCTA
ATAATTTTCGGCATGTTGTTAAAGTAAGAAAAGCTTTTGCTTGCAGAGCTGTTAATACAA
TTAAGAAGTTATAAACATTTCCGACCTCACTGCCACTTGTTTTCACATTTTCTTTAGTAA
TTAATTCCGATGCAGTTTTTAAAGCTGAACGCCCGAATAAATTATTTCCTACCATTACAT
CGTGGAATGTATTAAGGTAAAATTCAAAACCATCCACATCATTTTTTGTTACACTTTTCG
CTAGTTCAGTTAACTCAGTTAACTCATCAAGAATATCTGCAGGAGAGCCATCCTTTTTTA
CTTTTGAACTAGTTTCTGTAGCAAAAGTTAATTCCTCAAATTTTTCGTTCACATATTTAA
TCCTTTGATACGCAGGTGTAATTTCAGTAAGTGTAGAGTTAATAAGTACATTTACATTAA
TAATATCCAACTTATCAGAAATCTCTTGCAATTGTTTACTTAAGTATTCTATTTGCAGAC
TTAGCGCATAATTTTGTTTCATTACATCACTCAACATAGAGGTAATTTTAGGTAGATATA
CCCGAAGCATCGTATTTATCGCATCGAGTTTGTTATTAACATCATTTAAAACTTGATTTT
GTTCATTTGCAATTTTTAATATTTCCTTAGATAATTCTGTATTTAAGTTTCCCTGTGCGA
TAAGATCATTTAAGCTTCCATTCACCCCATCCAATTTACCAGAAATATCATTTAGTAACT
GCTGATTCTTTAAAATTTCGTCTAGGGTTAGATCACCACCTGTATCCGTTTTAAAAATCA
TGTTCATAATGTCTTTGATACCAGTGGCAAATCCATAAATGCCATTAAAATAATCAATAA
AACTTGGTAAGGCTCTTGTGCTTAATTTAGTATTATTCTTGTTCATGTTCATCTTCCTTT
TCAGCTATTTTTTGTAACACTTATTTCTTGTAAACTTGTATTCTTAATTCTTTATTGGTA
ATTACTGATTATTAAACACTCATAACTTTTTATCAATTTCAATTGTATAAAATTAGTTTA
TATCATTAATGTGTTACTCAATTTTGCTTATTCTACTTTTTGAATTATAATATTTACCTA
TCAAATGGTCTTCCTATTCACAAAAATTCATTTATCCCTATTTTTTTACATTAAAGCACT
CCTTTACTATATAAATTTTATTAACAGGCAATTTCCTAAATGTAAGTCGTTGTAAGGACT
AATTACCCAGAAAATTATTAGAACTTAGTAAAACCTCCCTTACTATAAAATTGGATGCTA
TCACCTGTTAACACTTTCTCTGGGGCTATGAGTAAATTATATCTCCTATCTAACAATAAA
AGGATAGATAATTTCATCTATAGATGAAGTGATCTATCCTTTTCCTATAAATATAATCGA
TCATTTGTGAAATACCCTTCACTTAACCTCCTAACGTGCTCTCTAAAGTGGGGATTTCTC
GGCTAATCGTTACGTCTAGTAACTATCGAATTGTACCAAAGGTTATTTTACTGCTATTTA
TACCAGAGCTATTGAACTACCCCAGCAGTCCTTGCGATTAGAAGCCTTATGGCTTATTGA
GTTAATATCCGCATTATAGCGTGTAAGATAAGAAGGACAGTCTCATTTACCTAGGTCTAG
ATTTCTAACGTCTTTGTTTTGATATTCACAATGAGAACATAATTGGCTAGAATCAAATGT
TTTCGATACAACAATGACTTATTTTCCATACCATTTTGCTTTGTATTCTAACAAGGATCG
AAATTGCGACTATGATACTTCATTAATGGCTTTTGCTAACTTATGATTCTTTAAAATATT
CGATACTTGCAAAACCTTTATACCAACAACATAGTGGTTTTTGGTGATTTCAGTTGAGCT
TTTGTCCAGGTAATGTTTTTTATAATTTTCCATATATTCATGAATTCTATCTACCTTTAC
TCGCTGTTTATTCTAGTGGGAAGATCCTTTCATTCCTCTAGAAAGAACACGCTTTGCTTT
CACCAACTTCTGTTTCAACTAACAATGACACAAAGTATCTACCAAATGGATTCCGTCTAA
CTGTAGCATTTACAATACGTCCCTTTACTTAGCGACTTTTGGCAAATCAAACAAGGCTTA
GCTTCGGCAACTTTATCTTGTTTCCTACAACGCCAATGTTTTCATTGGTTTGTTTTGTCG
TATAAGATTGTACGTTGTTCTTCTTAGATTTAAAGCGTGTAAAAGCATCCACAGAGTTGC
GAACAGAAAACTGAATCGCAATACTATCCACTTCTTTTAGCCAAACAAGCTCTTTTTTCA
AGGCAGGAAGCCACCCCCTTGTTCGAAGAAAATTCATCTCCCACCTATACTCACTGGACT
GTATCCTTTCACGCTCCTTGAGGAAAGAGAATTCTTGGCTAAAATGATAAAAATATTGGT
TCATCTTTGATGTTGATATTTACATTACAGACTCTATTGAAAGTTACACCGTACTTACAA
AAATATAATCCTTCTGAAAATTACATATTCCTCTCGCAGCTGCCACATGTTTTTGTAGAG
GGAATCTATTTGTGAATTTTTACACATTATTTTCATTGTTCGTGTAGTTTAAAAACTAAA
ATAAGGTAAACATTCCCCTACCGTTATCAGTGTCATTTTTTCTAAGATAAATTGATTGCA
ACATATCTTTCATTTTTAGTCCTTCAATAGCTGTAACATTTAAATTCGTAGTTAACCTAA
TTAATTTTCTTATATTCAAAACTAAAGTATAATCCTATAACTGTTTCAATTTCTTTTTGC
ACAATTTTTTTCATATTTAGTTAAGATGGGCAGAAGGTGTTTACCAATGGATGTTTTTGC
ACTTTGAGAAAATCTAATTTATTAAGTCGAGAAATTGCATTCAAAAGCATTAATCGTTAT
ATGTAAAATTAATAATATAAAACAACAGCATAATTCTAAACTAGCAGTGTTATGTTATAA
TTCACGGATAACCTGAAAAATAAGTCTGCATAGTTTGATAAATTATTATCATTTATGTAT
TTCACGTCAATACACTATTGGTAGTATAACAAGAACACTTAATCGTTCTTAAAATCCAAT
TTTGTTGACATGTCAAAATTTTCATTATGCATGACTGATTACATAATAAAGAAAATAAAA
AATGCAATTACGCGCTGTTTGGCTAAGCCAAACCAAAAGAATCTCCTACCTATCGTTACG
CACTTGGGGTAAGAGAATTCTTTCAAACAATACGTAAAAATCAATTATGTCTTATAAGTA
TTCTGTTCTTCAATTGAAAATAAATACATGTTATCAATTTCTAGTATCGATTTCATATAA
GTTATTCCATACAAGGAAAGTATACATTATTTAGAACTAAAACCTTAAGTTTAGTTAAAA
GGGGATAAAACTTTTCTAACAAACTTGAATCTTTTTGAATTGTTTTGTTTGAGATCCGAA
TTATAGGTATTGGGGTATTCGGGATTTGATAATTTGTCAGAATAACATCAAAATTTATGC
ATACAATCTGGTTTTTGTTGTAGTGTTACAAAATCACCTAGCTCGTGATTGAGTTTATAA
TAAATAAACTTCTTTAAAGCTGATGAACCAGATAATAATAACAATCCTTTTTTATTATGA
TTTGAATGGACAATAAATAAAATATGGTATATTATGTAATTGATCTCATCGTTAGTTAAT
CTACTTTTATTTATTTTTTTATTCCAA
>tig00000050|arrow|arrow|arrow|pilon
TGTATTCTTAATTCATCAAATAATCCGTAAAAATCTTTATACAATTTTAATTCTTTGTTA
GAACTAATTTTAGACTCAAATTGTTTAATAACTTATCATTTTCTTTTCGAGCATCGTTGA
TCTCCGCCAGTAATTCTTTACTTCTTTTTTCATCTTTTGATATCATCATCTCCATTAAAT
TCATATTAACATGGAAAAATATTCGCTTCTACAGATCCAATATGTTGGATTGACAATAAA
TTATTTTCGTACATGTTAGTTGAAGCATTCTTACTTTCTGTAAACAAAAAAAACCTATTG
TGGAAAGGGTTATACAAGCGACGATAGATATCGTTATCAATCCGTTTAATTTAGTGCCTA
TCTTACTATTTTTATAAATGACAATCAAATTCACTCCATTGTTATAATAAGTTATTAAGA
ATTAGATTCAATAAAATATAATTGTAATTCGGGTATATATTTCGAACTGTTTTTATTTTA
ATTCATAAGAAAAATTTTATTGTGTCTATCAAGGTTTCTTACTCGATCCGTTATAAAATT
GATCTAAAGCAAGCTCCCTTCAATAGTCTTTATGCTATCAACATAAATATGGGTTTCTAT
ATAGTAACGGAAAAAGTCTTTGTTTGAAATCAACTGCTCATATATATCCAAAAAAGTTAC
TTTTAATATTGATGCTATAATATTATTTTCGTGTTTGCTGTTTCATTCGGAAGACTTTCT
ATATAATAAATAAGCATATTACTAGTTTTAAAGAACTATATGGATACATTACCTCAAGTG
TATTTTATAAATTAAACTTGATGTATGCACATTATTAAATTAATCCATTTTTTTGTAGAT
TTCTGCTCAAGTGATAATATATTGGGTTTTATAGTTAAACTTTTTCAAAAAAACCCTTCT
AATTTTATGTCCGTATATTCAAAAATAACACATTTAAAAATGTTTACATGTATTCTCATT
AAAAAATTTCCATCCTCGGTTAGCTGAATAGTAGTCTGGAATCATCAGTAATTATAGAAG
AGCTTTGAATTTATGAAATATCTCCAATATGTCTAACTTTGCCTGCTTTTATTCATTACC
TTATATTGAACTAGGGTAATCATTCTCCAAGTTATGAGTGAAGACTCCCTCTTTGATTTT
CACATCTAATAATACCGTTATATAGGCAATAGTATGCGGGAGCATAATAATAGATTAAAC
CGTTTCCACATAATCTAAAATTCCATGGTTTTTGTACGTCAAAGTGTTTGTAGAATACAT
TTTGCATTTAAAGTATACGCTCCCATTCTCTAGGAATGGTTGTACCAAATTTTACATGTA
CTTCGCTCGCTATCGCAATTTCATTTGTAACATATGTTATTGTATTAGAATATATTTTAC
GAATTCCCATAAAATTAACAGTTTTTCAAAATTGGTTACATCTCTAAATCACCTTGTCTA
ACACAAAGTGTTGATATTAATAATTATTTTGGGGCCCCACTGGCAATGGACCTTATAATT
TGGATTTAAAATCTTACACGTTCACATTAATTTCAATACGAAGTAAGCTATTTCCCCTAG
ATTATTAACATAGAATTGAAACTAAATACTGAGATTATTTCCCTATATTAGAACTCAGTC
CTCCCTTTGTTTCATAAATGTAAGTAGTTATTTCACTGTAAAATTTCTATTTCTACAGTT
ATCGCTAAAATCCATATCCATATTTAATAATAATTTTTGTTAAAATTCACCTTATATTCT
TCCCCCTATCTTACACATAATTATTTTACTAAATAACTTTTATTAATTTAGCTCATAATA
GTGTCCTACTAAGAAATCATTTTGTTTTTCCTTAATGATAATCAATATATATAAGTATTT
AAAAGCTTAATTTTCACTAAATTTAAACATAAAACACATAAAATAATTAGTTTTATTAAT
TCACAAACATATATTATGATTATAAATATATTGCCAATTTTGACATAAATACTCATATTT
TCATTTGGAACAGTACCGAGATAATGTCACAAAAAATTAATAATAGTATGCAATGTTATT
TCTTTAAATTTAAGTATTTTTATTATCTCATTCCTTTTAATTGTATTCTTTGAAAAACTT
TTATGTTATCTATGGTTATTTTTTTGTATAGCTGAAATATCATTTTACTATTTGTGAATT
CCTAAGAATAAAAATAAAGAGGTTGCCTCAGGTAATCATTCAACTACTTTAAGGACAACC
TCTAACATCCATACATTATTTATACTTAATTTTAGTAGATTAGATCAAAAACTATAAACT
TATATTTACATAAGAACCTCAAACTTTAATAAAGTGGTGAAATATTAGTTTGTACAAGCA
TAATATTCATAATGATCAAATTGAGTTCCGGAGTTTAATGTTACAATTTATATCTAATGG
TACATCAGAATTACTACTTGCTACTACATTACCGATATTAATATCTGATAAACGAGCTCC
ATTATCATTAACTCCATCGTTATTTGTAGTAGTATTAACATTGTAGCAGTATATACCCTA
CCGTTTATAGAAACTCGAATAGTGGAATTTCCTATTGAAGAAACTCTTAAATAAAGATTG
TAACTATTTCCATTCCCTCTAAGCGTATAAACGAGCTGTCGTGTTGTTTTGTTCAAACCT
TAAAGAATCACCTTGATTTCCAAATTTTTTTCAGAATAAATGTTCGTGTTTGATTATTCA
CTTGAGTTGCATGTATCGGCGAAATAGTAAATCCTGTATAGTCATTTGGCGCTAAATGAA
TCATAGAACCATTTTCAATGACAGCATGGATATTATTTTTTCTGTTATGCACAGATACCA
ATAAGCTCGTGCTCCACCAGGTGTTCCTGAAGGACTTGCTATATTTCTTATTTCATTATA
GTGTAACGGTCTTCTTAAATCTTCATTTCTAACAACTAAAGGAACTCCAGAAATATTACG
AATAAAATAATCTGGGAAATAGTTTGAAATTACCGCGAGCTGTAAAAGCACCACTCTTAA
AAGTTGTCTCAAAGGATTCTGTTTGCCAATTTGTAACGGTGGCAAACGCCCCTCCCGATC
TGAACCTGAATCTAGCCAACTCCTAACAAATGGCGTTAACAATGGGGGGAGAAATGTGCT
ACAATTAAATTTTGATTAAACGGAGATGCACCTATATCACCAGACCGAAATTCCTCCACT
GTAATTAACCCTTGCAGCAAGCAATGCGTGAGTTGTAGTAGAACCAGGTAAACCAACTAT
ATTAGGGAAGGTATTAGAAAGCCTAGCACCACTAAATCCATTTAACACATAATTTGAATT
AACTTGGAAAAGAGAATATAAAAATGGCCAGTCTTGTGAAGTAAATGATTGGGTCTGCTG
TGGTCCACTACCCACTTGCATATAAATTAGCACCGGAAGATACTAGAAGACTTTGATATT
TAAACAACGACCAGATAGATACATACTCAAAATACATTTAAAAAACATATATGTTCTAAA
TTCTAACATATCGTGTAAACGTTTAAAACCTTTAAACGCACTTTGATACGTATTTATACA
ATAGTTAGAGTAATCTCTTGTATAATTTTTCAAGTAACTCGATACGTACGTAATGTTGCT
GCTGAAATTCCCATTCATCTGCATTTAGAATAACATCTCTAATAAAAGAAAGATGTAAAT
TGGCTGCCTGTGCAAATAAAGTAATAATAACAGTTGGTATCCTTGCATCTGGAATGGGGG
TAATCTATTTAGAAATAATTGTTGCATTGTATTAACTGAAGAAGTTATTGATAAAGGAAC
AGCGTTTTCGGTTAGGGTTCAAAAAATTATCTACTTGTCGATTATAACTCTTCTACATTG
CTTGCAGCCCTGTCAATTCCGCATTTACCACGGGCAAGAGTGTCTGTATTAAGTCTTTGA
TTCAGGAATTTTTCTGTCTCTCTTAAAAATATCTTGCATTAGATTTGTATACTACCACTA
GGAAATATTAAAATTCCGTAACTCACTTAGTATCCTTTTTTTTCCAACAAGACTCCCCAC
TTTCTTTAACAGAAAACTAGCCACAGTTCCAACAATAGGATCTAGGTATAAACTATGATT
ATTTTTTTTCCACTCCGTCCATTCCTTTTGTACGGTATCTAATGATTTGTGTGAAAAACT
AAATGGATCATGAGCCGCTACATATACGCATCACAAATAGTAGTTCTTCCGCTATTCAAT
ACATATCATATAAATTCCTCCTTAAATATTAAGTATATATATTAAAATTAAGATACTAAA
TTAGCCTGATAATAACGAATATTTTTAAGAAAGTGCTTATTTACAACCACAATTACAACT
CTAACTTTGATTATAATTATTAATTAAGTCTTAAACATAGGAATCATTCTCACCTTTTGT
TATACGCATAATTTGTATATGGTATAGGAAGGATCATACTTTAAACATGAAAGCCTACAT
TTAGCCATCCATCATGCTCCTCCCTAAATCATCTACAGTAATACCCAGCATATACCAGAT
CACCCACCATTATTTGCAAATCTAGCATGTTCGCTTGTTTCTGTATTTTGGTCACTAGTG
TGTAAATGGCGATTTTTCTTGGAATCATGGAATAAGCAAGAAGATTCCAAGTACCTTTTG
TAATGATATTACTTTCAAAAAGTAATTTATTTATTACTAGTATAAAAATGTGAAACTGTC
ACAATACCGAAATTCCTAAATCATTCCAGTTGATTATTTTATTTCTCAAAAATTACCCTT
CATCTTTCTTAAATCTAGTTAATCATCCATTTACCGCTTTCTTATACTGCTTCTATTCTC
CTTTCCATTACGTTACATTAACAGGTGTATTAGAGAATCCATTTTTCAAAACAAAATTGT
TTGGTTAATTTTCAAACATGTTCAAACTATTTATTACAATTATTAGAATTGGATATATCT
CCTGTTAATAATTTTCCCCTGCCGTATGAGTAAAGTATATCTTTAATTTATAAAAGAAAA
AGCATAGATATCTTCACCTAAAGATATCTATGCCTTTTTTTGAACTACCCCCCACTTTCA
CTTCATTTAGAAGTGAGGGATTCCTAAGTAAAGAATTCTATCGAACTCTAATTGATTAGG
CTATCTCCGCAGTCCTTTCGGTTAGAAGTCATATTGCTTCATTCTTTAGATTGATACTTG
CGTTAATATCCCTATCATGATGTGTACGACAAGAAGGACAGTCTCACTTACGTAGGTTTA
GATTTTTAACGTCTTTGTTTTGATAATCCACAACAAGAACATTATTGGCTGGAAGCAATT
GTTTTCGATAAGACAATAACTTGTTTTCCGTACCATTTTGCTTTGTATTCCAACATGGCT
TGGAAATTGTGACCATGATACTTCACTAATTGCTTTTGCCTAACTTGTGATTCTGTAACA
TATTCGATACTTGCAAATCCCTCTATACCGATAACATCATGGTTTTTGATGATTTCAGTC
GAGATTTTGTCTAAGTCATATTTTCTATATTTTTCCATTTATAAATCCTAGCTACCTTTA
CTCGCTGCTTATTCCAGCGAGAAGATCTTTCGTCCTTCTAGAAAGAACATGCTGTACTTT
CGCCACCTTCGCTTCTAATGAGCGAAAAAATTACGGATTTTTATAGGTTGTTCCATCTGA
CAAAATGGCAAATCTTTTAGTCCCATATCCATTCTGATGTAAGAATGTGTTTTCGGAAGT
TCTTGTACTTCTGTTTCAACTAACAATGAAACAAAGTATATGCCAGAAAGGGTTCCCGTC
TAACCTGTAGCATTTACAATACGTCCTTTACTTCGCGACTTTCGGCAACTTATTTTTTAC
CTACACTGGCAATGTTTTCGTTTGTTTAATTTTGTGGTATATGATTGTACGTTGTTCTTC
TTAGATTTTAAAGCGCCGAGGCGCTGTTTTATTTTTGAAAAAGCGTGTATACGCATCTGC
CAAGATCTATAAACAGACAAATGAATCACAATAATATCCTACTTCTTTTAGCCAAACAAA
AAACTCTTTCTTCATGGCAGGAACTTGGCAGAACATGTACCATAGGTCAAACCTCTTCCT
GCCTCTTTATATAAGTCATCCCATAAGGAAAGAAAATGATTGAATACAAAGCGAGAAACA
ACAATCGTTTTATTGATTAGAATTGCTTGTGCTTGATTTGGAAAGATATAAAACTTATAA
GCTTATTAATCATCATTTGATTCACTCCCATTTCTGTATATGGCTACCATACACCGAACG
TGTATTCTAAAGAGAGGCAGTCGCGATTTATGTATGTTGAACAAGCCAATTCATCTCCAA
CCTACTCATTGTGCTGTGACCCTTCACGCTCCTTGAGGAAGGAATCTTCTTGGCTAAAAT
GATAAATGAAGGAGCTACCTATTCACCAATTGTTATAAAAACACTTTAATCCTCCATCAA
TATAAGCCTTATGAGATAGTTAATTTCGTCTGATATTAGTAAGGACTAAAAATCATATTA
TACTTCTACTGAAGAATATTTTTACCTCTACACTTCCCCCCCTACTTTTATTATGTTTTT
CTATACACTTATGTTAGAACACAGTATAAAAAAATAAACATCACTCTTATAAGAGTGATG
TTTATCTTTTATACTGTGTCATTTAAAGCAAACTATGCATAAAACTATTCATCTATAATG
CGTAATTCTAAACTGTCTACAATGAATTTCTCTTTCGTTTGTCAAATCGCTAACTATAAT
TTATCTATTTCCTGGGAAACATTCTAATTCTTCTATGACATAACGAGGTGAGAATGAAGT
GCCTTTCCTTACAATTCATTAACTTTAAATTTAAATACGTTTTTTCTAAGAGCCTTTTAA
TAATTGAGCTATATATACATCTTAGCAAACAAAATTGTGTTTTTCCATAATCAAGGACAT
TATACAAGAATTAGCTTTTAAAAACTGTTAATATTAGATCCCGATCTTACTTAATAGAGA
CATCGTAAAAATGTACAATAGGACCACCATATAAATTATTCCCTTGAGAAAGCTCTATAT
AAAAGTTATCTTTCTCAAATTTTGTAGTGAACATTTCAGAAACATCTTTAGCACCGCTCA
TATATCTTTTTTTCAATAACACTTCCCTAGAATTTCTAATCCTTACATTAGCATCTCCGG
ACACAGAAAAATACACTCTATAAGTTGAAAAACTATCTAATTGAAGGTTTTGTTTTAGAA
TCCCTCGTCCTCCCTGATAAAGAGTGAGTGTATTACCGCTAATATTAGTTGATCCCGTAC
TCGTCCAATTATTTGTATTAATTAATTCTGGACTTAATAACTTTTCAGAAGGACTAATTT
CCAAAATAATAAAGTTATCTCCCCAAGCTTCATCTCCATTTTGACTTTTTAAAATTAAAT
ACACTCCCTTTAAATCAGTTCCTGTAGTAAAACGTTTATTAATAGTTTGATAATCTTCTA
AATTATTATTTGTATCTTCATAATGAATATATCCAGTATTTTCATCTTTTAAATGAATAG
GTTTTCCTTTAACAGTATATTGGATTACATACTCAGTTTTCGGTTTTTAACTTATCTCCA
ATAAATTGTGAAATTCCTCCGTCCTTATGAACATATAAAGCTTTAGTTCCATTCACTCCG
CCTGTATGATCTACATACGCATTCTTATTATTTGCTTTCCACGGCTCTAAATTGTCCTCT
TCTATGGACCCGTTCTCTACAATATTGCTAATAAAACCACTTGGCGGGACGATCAATTTA
GTTTCTTTATTGCTTAAGTCTGTTGCTAGCAGTAGTTCTCTTAAATATGATTTACATGTT
AAAGTAATTAATCTTGAATTTTCATCAGCTTGGAGGCCAAAACCCATTAATCGGAGTCAA
AAATGTTTCACTGATGACACCTAACGGCATATACACCCCATCATCATTAGCACTTAACGT
TCTATACTCCGCTTCACTTGATTCTACTTTTTTCTTATTTAAGTCAATTTCTCCTGTAGA
AAGAATCATAAAAATTCGCTCCTCATATCTTAAAGTTTTCATTTTTTTTAGTGAAATCAA
TTTTAGTAATTACATATTCATTTGGAAATACTATGTTATTTGTATAATAGATTTGTTCAG
ATTGATCTGGGCACAATAATTTATCCATATCCACCATAAATAACTTCCGATAAGGAATCC
TTATCGACTTGATAATTTTGTTTTAGCTTAGCCTCATATACTTTTAATACTGTAATTGCA
ATCATTACTAATTTCAAACCCAATCAATGCATGTCCTGGTTTAGCTTCCACAATCATCTT
TGCATTCTTCATCACTTCCTTTAACTTTTGCATAATTAGGATTAGAAAAAGTATTAGAAA
GTGTAGGGAGGATGTTTACTCTAAATTCCTCTTTTTCCTTATTTAAATGTTCATTCATAA
TAGAAGTATAATCAATATCTGCTAAGCCTAATAATTTTCGGCATGTTGTTAAAGTAAGAA
AAAGCTTTTGCTTGCAGAGCTGTTAATACAATTAGAAGTTATAAACATTTCCGACCTCAC
TGCACTTGTTTTCACATTTTCTTTAGTAATTAATTCCGATGCAGTTTTTAAAGCTGAACG
CCCGAATAAATTATTTCCTACCATTACATCGTGGAATGTATTAAGGTAAAATTCAAAACC
ATCCACATCATTTTTTGTTACACTTTTCGCTAGTTCAGTTAACTCAGTTAACTCATCAAG
AATATCTGCAGGAGAGCCATCCTTTTTTACTTTTGAACTAGTTTCTGTAGCAAAAGTTAA
TTCCTCAAATTTTTCGTTCACATATTTAATCCTTTGATACGCAGGTGTAATTTCAGTAAG
TGGTAGAGTTAATAAGTACATTTACATTAATAATATCAACTTATCAGAAATCTCTTGCAA
TTGTTTACTTAAGTATTCTATTTGCAGACTTAGCGCATAATTTTGTTTCATTACATCACT
CAACATAGAGGTAATTTTAGGTTAGATATACCCGAAGCATCGTATTTATCGCATCGAGTT
TGTTATTAACATCATTTAAAACTTGATTTTGTTCATTTGCAATTTTTAATATTTCCTTAG
ATAATTCTGTATTTAAGTTTCCCTGTGCGATAAGATCATTTAAGCTTCCATTCACCCCAT
CCAATTTACCAGAAATATCATTTAGTAACTGCTGATTCTTTAAAATTTCGTCTAGGGTTA
GATCACCACCTGTATCCGTTTTAAAAATCATGTTCATAATGTCTTTGATACCAGTGGCAA
ATCCATAAATGCCATTAAAATAATCAATAAAACTTGGTAAGGCTCTTGTGCTTAATTTAG
TATTATTCTTGTTCATGTTCATCTTCCTTTTCAGCTATTTTTTGTAACACTTATTTCTTG
TAAACTTGTATTCTTAATTCTTTATTGGTAATTACTGATTATTAAACACTCATAACTTTT
TATCAATTTCAATTGTATAAAATTAGTTTATATCATTAATGTGTTACTCAATTTTGCTTA
TTCTACTTTTTGAATTATAATTTACCTATCAAATGGTCTTCCTATTCACAAAAATTCATT
TATCCCTATTTTTTTACATTAAAGCACTCCTTTACTATATAAATTTTTATTAACAGGCAA
TTTCCTAAATGTAAGTCGTTGTAAGGACTAATTACCCAGAAAATTATTAGAACTTAGTAA
AACCTCCCTTACTATAAAATTGGATGCTATCACCCTGTTAACACTTTCTCTGGGCTATGA
GTAAATTATATCTCCTATCTAACAAATAAAAGGATAGATAATTTCATCTATAGATGAACG
TGATCTATCCTTTTCCTATAAATATAATCGATCATTTGTGAAATACCCTTCACTTAACCT
CCTAACGTGCTCTCTAAAGTGGGGATTTCTCGGCTAATCGTTACGTCTAGTAACTATCGA
ATTGTACCAAAGGTTATTTTACTGCTATTTATACCAGAGCTATTGAACTACCCCAGCAGT
CCTTGCGATTAGAAGCCTTATGGCTTATTGAGTTAATATCATTATAGCGTGTAAGATAAG
AAGGACAGTCTCATTTACCTAGGTCTAGATTTCTAACGTCTTTGTTTTGATATTCACAAT
GAGAACATAATTGGCTAGAATCAAATGTTTTCGATACAACAATGACTTATTTTCATACCA
TTTTGCCTTTGTATTCTAACAAGGATCGAAATTGCGACTATGATACTTCATTAATGGGCT
TTTGCTAACTTATGATTCTTTAAAATATACGATACTTGCAAAACCTTTATACCAACATAC
ATAGTGGTTTTTGGTGATTTCAGTTGAGCTTTTGTCCAGGTAATGTTTTTTATAATTTTC
CATATATTCCATGAATTCTATCTACCTTTACTCGCTGTTTATTCTAGTGGGAAGATCCTT
TCATTCCTCTAGAAAGAACACGCTTTGCTTTCACCAACTTCTGTTTCAACTAACAATGAC
ACAAAGTATCTACCAAATGGATTCCGTCTAACTGTAGCATTTACAATACGTCCCTTTACT
TAGCGACTTTTGGCAAATCAAACAAGGCTTAGCTTCGGCAACTTTATCTTGTTTCCTACA
ACGCCAATGTTTTCATTGGTTTGTTTTGTCGTATAAGATTGTACGTTGTTCTTCTTAGAT
TTAAAGCGTGTAAAAGCATCCACAGAGTTGCGAACAGAAAACTGAATCGCAATACTATCC
ACTTCTTTTAGCCAAACAAGCTCTTTTTTCAAGGCAGGAAGCCACCCCTTGTTCGAAGAA
AATTCATCTCCCACCTATACTCACTGGACTGTATCCTTTCACGCTCCTTGAGGAAAGAGA
ATTCTTGGCTAAAATGATAAAAATATTGGTTCATCTTTGATGTTGATATTTACATTACAG
ACTCTATTGAAAGTTACACCGTACTTACAAAAATATAATCCTTCTGAAAATTACATATTC
CTCTCGCAGCTGCCACATGTTTTTGTAGAGGGAATCTATTTGTGAATTTTTACACATTAT
TTTCATTGTTCGTGTAGTTTAACTAAAATAAGGTAAACATTCCCCTACCGTTATCAGTGT
CATTTTTTCTAAGATAAATTGATTGCAACATATCTTTCATTTTTAGTCCTTCAATAGCTG
TAACATTTAAATTCGTAGTTAACCTAATTAATTTTCTATATTCAAAACTAAAGTATAATC
CTATAACTGTTTCAATTTCTTTTTGCACAATTTTTTTCATATTTAGTTAAGATGGGCCAG
AAGGTGTTTACCAATGGATGTTTTTTGCACTTTGAGAAAATCTAATTTATTAAGTCGAGA
AATTGCATTCAAAAGCATTAATCGTTATATGTAAAATTAATAATATAAAACAACAGCATA
ATTCTAAACTAGCAGTGTTATGTTATAATTCACGGATAACCTGAAAAATAAGTCTGCATA
GTTTGATAAATTATTATCATTTATGTATTTCACGTCAATACACTATTGGTAGGTATAACA
AGAACACTTAATCGTTCTTAAAATCCAATTTTGTTGACATTCAAAATTTTCATTATGCAT
GACTGATTACATAATAAAGAAAATAAAAAATGCAATTACGCGCTGTTTGGCTAAGCACAA
CCAAAAGAATCTCCTACCTATCGTTACGCACTTGGGGTAAGAGAATTCTTTCAAACAATA
CGTAAAAATCAATTATGTCTTATAAGTATTCTGTTCTTCAATTGAAAATAAATACATGTT
ATCAATTTCTAGTATCGATTTCATATAAGTTATTCCATACAAGGAAAGTATACATTATTT
AGAACTAAAACCTTAAGTTTAGTTAAAAGGGGATAAAACTTTTCTAACATAACTTGAATC
TTTTTGAATTGTTTTGTTTGAGATCCGAATTATAGGTATTGGGGTATTCGGGATTTGATA
ATTTGTCAGAATAACATCAAATTTATGCATACAATCTGGTTTTTGTTGTAGTGTTACAAA
AATCACCTAGCTCGTGATTGAGTTTATAATAAATAAACTTCTTTAAAGCTGATGAACCAG
TAATAATAACATCCTTTTTTATTATGATTTGAATGGACAATAAATTAAAATATGGTATAT
TATGTAATTGATCTCATCGTTAGTTAATCTACTTTTATTTATTTTTTTATTCCAAGAAGA
AATAAGAGGATAAATTCTATTAtgtcc
>tig00000053|arrow|arrow|arrow|pilon
ACCAACGTGGTTAGATTCAATTGCTAAGAAAGAATTTAGACGGATTGCTGGTGAATTACT
AGAGCTAGATGTTATTACAAACATAGATGTGAATGCATTAGCAACGTATTGCGATGCTTA
CTCTGACTATGTTGAATGCACCAAAATTATCCGAGAAGAAGGACTTCTTGTTGAATATAC
AAATAAGGCAGCTGAAACGAATAAAGTTCCCCATCCACTACTTACAAAGAAGAAACAGTT
ACATGAACAAATGAAGGCTTTGGCTGTTGAGTTTGGTCTTACACCGAGTGCAAGAGCGAA
AATTGTCATTCCAAATAGTAAACAAGGTCCGAAAACAAATGTAGAAAAGGAGTTTGACGT
ATAACATGATCAGACAATGGATGATGGACTACTGTGATGATGTATTACATGGTGAAGTTG
TTGCTTGTCAGAAGCATAAACAAGCGTGTAAACGATTTTTAAGAGATATTGAGCGTGAAG
GTTCTGAAGATTTTCCATATGTTTTTAAGGAAGAAAAAGCGCTTCGTTTCTTAAAGTGGA
TGTCTCTTTTTAAACATACAAAAGGAAAATTAGCAGGTCAGAGAATTGAACCACATTCCA
TACAAATTTTCGTGTTTAGCAATATTTATGGATGGGTGCACCGAAATACAGGGTTACGTC
GATTTAAAAAGGCATATTGGCAAGTAGGGCGTAAAAATGCAAAGTCACAATCTTTAGCGT
GCGTGGGCTCATATGAAGCAATGGCCTTTGGTGAGAATATGTCGGAAGTATATGTTGGTG
CCACAAAAACGGAGCAAAGTAAAATTGTTTGGAACGAAATTAAAGCGCAAATGAATGGGT
GCGAAGACCTAAAAGAAAAATTCAATATTGCGTATGGGAAAATTGAGCATCTCAAAACAG
ATTCTTTTATTTCCGCGCTCTCAAAAGATGCGGGAAAATCTGGGGATGGACTAAATGTTC
AATGCGGGATTATTGATGAGTATCATGCCCATCCTACCTCTGAAATTTATGATGTTCTGG
TGTCAGGTTCAGGTGCTCGTCCGAATCCACTCATGATGATTATTACAACAGCTGGTTTCA
ACTTGAGCCATCCTTGCTATCGTGTGGAGTATCAATATGTTTCTAAGATTTTAGACCCGA
ACATTGATATTGAAAATGAAGAATATTTTGTGATGGTCAATGAATTAGATAAGGATGATG
AAATTACGAATCCTGAAGTCTGGGAGAAAGCGAATCCTATTTTATGTAGTTATGAAGAAG
GACAATCTTTTTTAAAAGGAGAATTGCAATCAGCATTAGATGTCCCAGAAAAAATGCGGA
ATTTCCTGACTAAAAACATGAATCGTTGGGTGGACATGAAAGAAAATGGGTACATGGACA
TGCAAAAATGGAAAAATTGTAAAGAAACTGTGGAATTATCCGAATTAAAAGGATTGGAAT
GTACAGTAGGTGTCGATTTATCAGCAAAAATTGATTTAACAAGTATTTCATTCGAGTTTA
AAAAGGATGATAAGTATATCGTGTTAAGTCATAGCTTTATGCCGGAAGATACGTTAGCTG
AAAAGAGACAAACGGATAAAGTGCCTTATGATTTGTGGGTACAACAAAAATGGATTACCA
CAACACCTGGTGCGGTAGTTGATTATGAATTTATCAAAACACATATTAGAAATATGGAAA
AAGACCATAAATTTAAGATTAAAGAAATATGTGCGGATCCTTGGAATGCAACTCAATTCA
TGCAAGACATGGAAGCGGAAGGGTATACGATGATAGAAATACGCCAAGGGATGGCAACTT
TATCAGGTCCTACAAAAGATTTTAGAGAACAAGTGTATTTAAAGAAAGTCATCCACAATA
ACAATCCTGTATTAAATTGGGCAACGAGTAACGCTATAACAAAACAGGATGCGAACGAAA
ATATTATGTTGGACAAGTCAAAAGCAACAGAAAGAATCGATCCGATTGCGGCTGTCATTA
ACTCACATGTTCGTTGTATGCTCAATTCTGGTGAGGTAGACTTAAATTCCTATATTTTAA
GTCAAGATTTCTCATTCTAGGAGGAATGACATGCGGTTTTTATTATTTTTCATCAGTATT
TTAGAAGATATTCTATTGATTACGGGGTTGTCCATTATTGTTGGGACGACTTTTTTTATG
AATCCGATTTACGGCTGGTATCTGTTAGGGGTTATTCTCACAATGTTGGGGGTGGTAATG
ATAAGAAGATAGAAGGGAGGTGAAATTTTTGATTTTTCGGCAATTATTTAGAAATCAGGA
TACGACAGATTTAAAAAATCCTTCTCCCTGGTTTAAAAGTTTATTTGGCTATCAAGCCGC
AAGCGGTGAAAAGGTAACGGTTGAGTCCTCTTTAGGTGTTCCGACGGTTTATCGGTGTAT
TAACATCCTTGCAAATAGTGTTGCGATGCTTCCGTTTCAAACATTTAAAAAGACAGCGAA
GGGAAGAGAACGGGATAAGGCACATCAAGTATCGTTTGTTCTAGAAAGAAGACCAAATCC
TTATCAAAGCCCATTTAAATTTAAACATTTAATTGAAACACATCGTAATACATGGGGAAA
CGCCTATATTAATATTCATTGGGGTGTGGATGGAAGACCAAAAGAATTATGGGTATTAAA
TCCGGCTGTTACAACGCCCACTGTGGACTTAAAGACCAATAAACTATGGTATTTTACGAG
TTTGCCAGACGGTACACCTATAAAAATACCTGATGATGACATAATCCATCTTACTACATT
GTCTACTGATGGTTTAAGGGGGAAACCTCCTATTCAAATTGCAAGAGAGTCTATAGGGAG
CTCACAAGCAGCTCAAAAGTTTAAAGGTAAGTTCTTCACAAACGGGGCAGCGCATAGTGG
GATATTAAAAACAGAACAACCGTTAAATAAAGAGGCTAAAAATAAACTTCGTGATGCCTG
GGAAGAAGCAAATACAGGTCTAAATAATGCGCAAAGGATAGCCATTTTAGATGCTGGTTT
AGAATTTGAGAAGGTTGGAATGCCTTTAAAAGATGCCCAATTTATTGAAGGTATGAAATT
TGATAAGGGCGAGATTGCAAATATCTTTAATATTCCTTTGCACATGATTAATGAGTTAGA
TCGTGCTACTTTCTCCAATATTGAGCAACAAGCGTTGGATTTTATTCAAAATACATTGAG
TCCAATTCTTATTCAATATGAAGAAGAGTTTTCTTATAAATCATTTTCGTTTCATGAGCA
AAAACGATATTACTTGAAGTTTAACCTAACAAGCTTATTACGTGCTGATTCTAAATCACG
AGCAGAATTCTACAAAATTATGTTAGATGCTGGTGCATTTTCAATTAATCAGGTGCTGGA
ACTGGAGGATATGGACGGGATTGGGGAATACGGTGATAAACACCGTGTTGACTTAAACCA
TGTATCTATTGAAATCGCAGACGAATATCAATTGGCAAAAGCTAATGGAGGAGTTTTACA
GAAGGGAGATGAGGACGATTAAAGACGTATTTACAATTAAAAATCAAACAGATTCTTCAG
CTGATCTATTCATTTATGGTGACATCATAAACAATACCGGATGGAAATGGGACGATTCCG
ATGTGATGCCGGATGATGTGAAAAATATTTTAGGGCAGTTGGATGATAAAAGTAATTTAA
ATATCTATGTAAATAGTGGTGGTGGTTCTGTATTCGCTGGTTTAGCTATTTATAACATGT
TGAAACGTAATAAAGCGCAAAAAACTGTTTATGTGGATGGTGTTGCAGCTTCTATCGCTT
CCGTAATCGCCTTGGCTGGTGATCGTGTTGTTGTCCCTTCTAATGCTTTTTTAATGGTCC
ATAAACCATGGACTGTAAGTAGAGGAAATGCAAATGTACTTCGTAAAATGGCAGAGGACT
TGGATAATCTTGAGGCTGGAATTATGAATGTATACAAAGAAAACTTGAAAGAAGGCATCG
AAATTGAAGTAATTCAGCAATTAGTAGATGCTGAGACCTGGTTAAGTGGTGAAGAAGCTG
AAAAATACTTCAATATTGAAGTTGTGGAAGCAAAAGAAGTCGCAGCTTGTAGCAGTGATT
ACTTTGATAAATATCAAAAAACACCAAATAAGATTGTAGCAAAAGCTCCTTCTATTTCAA
AGAAGGATAATAACGAACAATTAAAAATACAAAATGCACTAGACCTGTTAGAGTTATAGG
TCTATTTTTTGTGCCAAAACAAGGAGGAAATACGGAATGGATAAACGTGAACAAGAGTTA
CGCCAAAAAGTTGCAGATTTGAAAGCGAAAGCGGAAGAGTTTAATAACAGCGGTAAATAT
GAAGATGCAAAAGCGAAAATTGAAGAAGCGAAAAACGCGAAAAATGAATTAGATAACTAT
CTAGCAATGATGCAAATTCAAGTTTCTGACCCTGTAAATTCACAAGCAAGGGTTTTGCCT
CCATCATCAGTTAAAAATGAAGATTCATCGTATAAAGAAGTGTTTATGAAAGCTATACGT
GGTCAAAATTTAAGTCATGAAGAAGCAAGCGTTATGCAGGAATACAAAGCAGCATTATCT
GAGAATACAGGTAAAGACGGCGGTTATATTGTTCCAGAAGATATTACGACAACGATTAAT
CAATTAAAACAAACGGTTGATAACTTAGAGCAATATGTAAATGTGCAACCTGTTTCAACG
AATAAGGGCGCTCGCACATTAGAAAAACGTGCAGCATCTACACCTTTCGCTCCATTATCT
GAGTATGGAAACCCAAATGCAATGCAAGAAATTGCTTCGCCACAATTTGATCGTTTACCG
TATGTTATTGAGGATTATGCAGGATTTCTACCTGTACCAAATGATTTATTAAATGATACG
GATCAAGCGCTAGAAGCTTATTTACGTCAGTGGATTGCGAAGAAATCTATTGCAACTCGT
AATTATTTAATTTTACAAGAAATCAACAAATTAACAAAAGTTGATTTAAAGGATTATAAA
GGCATTAAAACAGCGTTAAATGTCACATTAGACCCAGCTTTCTCGGCTGTAGCAAACATT
ATTACAAACCAAGATGGGTTCAATTACTTAGATCAATTAGAAGATAAGGATGGTCGTCCA
CTTCTTCAACCAGATCCAACAAATCCAACTCGTAAGTTACTGTCAGGAAAGCCAGTTATT
GTTTTATCTAATAAGACAATTGCTACAGATAAAGATGGTAAAGCACCATTTATTATTGGG
GACCTGAAAGAAGCAGTTGTGTTATGGGATAGACAGCAGTTATCGCTTGATATGACAAAA
GAGGGTGGAAGTGCTTGGAGAGGCAATACAACAGAATTCCGAGCAATTGAACGTGAAGAC
GTTACGTTATGGGATACAGAAGCGGTTGTATATGGTCAAATTACAGTTACGGCCAAAGCT
TAATGATGTAGGAGGGGTTCTTCTTGGTACTAACATTAGAAGAAGCAAAAAAGTATCTTC
GTGTGGATGGGGATGAGGAGGACGATCTCATTACATCTTTCGTAGAAGCAGCTGAAATTT
ATATTAAAAATGCTACAAGTAAAAATGTGGATTTAAAAAGCGAGCTTGCTAAATTAGCAG
CTCGTATTTTAATTGCTCATTGGCATGAAAACCGTGAAGCGGTTGGAAAAGCTGAACAAT
TGGCATTTAGTTTGCAGTCGATATTAGTTCAGTTGCAATATTGTGGTGGTGATTCAAGTG
AATCCAGGTAAATTAGATAAACGTCTTACATTTCAAGTGAAAGACGAGGAAGCAAAGAGC
CCGGACGGTGATCCAATAGAAGGTTACAAGGATTCCTTTACTGTATGGGGCTCTTTTATT
TTTTTAAAGGGAAGAAAATATTTTGAAGCAGCGGCAGCTAATAGCGAAATTCAAGGTGAA
ACAGAAATCCGATATCGTGCTGATGTGAATGCTGATATGAAGATTAAATATAAGAACGTA
ATTTATGACATTGTTTCAGTTATTCCAACTGAAAAACACACTTTATCAATCATGTGGAAG
CGTGGTGGGAATGAATGGCTGATGGTGTTGATTTTTTAGGTTTTGATCGCCTGATATCTG
AATTAGAGCAAATGGGTTTACGTGGAGAAAAGATTGAAGATAAAGCCCTTGCAGCTGGTG
GTGAGCAAATTCGAAAAGCCATTGCAGAAAGAAGTGAACCGAGGAGTTCAAGTCCTAAGA
AACCGTCTAAAAGTGAACCTTGGCGTACAGGCCAACATTTGCTTGATAATATACGAGTTA
CGAAGGCACGAATGGAAAATGGTGTGAAGACGATCAAGATTGGAATAGACAAAGCGGACC
GTTCTCCATATTTCTATGGAAAGTTTTTAGAGTGGGGGTACTTCTAAAATGCCAGCACAT
CCATTTATAGGAACCAGGTTTTAACGCTTCTAAAGCGGATGCGGTACGTGCTATGACAGA
CATCTTAAAGAACGAGATGAGGCTAAATGTATGATAAATTTACGCCCTGAAATCGTGCAA
GCTCTTGAAAATAATCAGGAGCTTGTTTCCTTATTAGGTGGAAAACGTGTGTATTATCGT
AAAGCCAAAAACGCTGAAGAGTTTCCGCGTATTTCGTTTTTTGAACTAGACAATAGACCA
GATGGATTTGCGGATAATGATGAAAGTGAAAGTGAAATCACATTCCAAATCGATATTTGG
TCAAAAGGGAGTACAACAGCAAATTCCCATCAAAAAAGTAAATGAAAATCATGAAAGATA
TTGGTTTCTCACGTTATGCAGTAGCTGATTTGTATGAGAAATGATACACAAATTTTTCAT
TTACGCGATGCGATTCGCGAAAGGAGTGGAGTTTATAAGATGGCTGGAGAAAATTATACA
ATTAGTTCGACTGTCGCGTGTTAGATAGTCTTGTTTATGCAAAACTATTAAAAGATGATG
CATCAGTGTTTCATATGCAGATGTAAAGAAGTTAGAAGGGGCAGTGAAGGTTAAAACTTC
TAAAAAAGTAGCTTCAGAATTATGTGGAGTGATAATAAAAAATCAGAGATTGCTGAATCT
GACGGAGAAGTGAAGTTGAAATTGAAGTTCGTGGACTTTTCCTTATCAGCGAAAGCAGAT
ATTGAAGGGTATCCAGAAGTTACAGACGGCGTATTAGATGAAAAACGAGAGGAGAGAAAA
GCCAGATTTAGCAATCGGATGGCGTTTCGTTAAAGGCAATGGAAAATATCGATATGTTTG
GTTATTAAAAGGGAAGCTTTCACAAGAGGAAGAAGAAGGCGAAACGAAGAAGGATAAGCC
TAACTTCCAAACAACAAAACTGAAAGGTTCATTTATTGAACGAGACTTTGATGATAGACC
AAAATTTACAGCTGATGCCGATGAGCCTACATTTACAAAAGCCGTTGGTGATAACTGGTT
TAAAAAGGTAAATGAAAAAATAGCAACACCACCAGCAGGAAAATAAGGGGAGCAAAAGCT
CTCTCTTTTTTATTAACGAGGAGGAAAAGCCATGAAATTAACACTAATAATTAAGGAAGA
AAAGAAAACTTTTCATTTACCGGAGTTTATTCCAGCACGTTTAATTCGTCAAGCACCTGA
ACTTGCTGATATTCCAAATAATCCTGGTCCTGAGGATATGGATAAAATGGTTCAATATGT
AGTAAAAGTTTACGGGGAACAATTTACATTAGATCAATATTGGGACGGCGTGGATGCTCG
TAAATTTTTATCAACAACTTCAGGACGTAATTAATGCAATTATCAATGCAACTGTGGATG
CGGCTGGTGGTACACCAGGAACTGGAGAAGAAACAAACCCAAACGCGTAGAGGGAGGGAG
GGCTAACGTTTCAGCGAGTTTATGGACGAGCTCTACCTCTCTTTATTACGTCAGGGGTAT
AAACACCATCATATCGATAACGAAATGGATATCTGGCATTATTTAAGGTTAAACCAAAAA
TATCGTGAACAAGATCATTCAAATAATGGTAATCAGAATTCAAATGAGATTGAAGTTCCA
GGCAAGAAAACATTATCTAATAGGGGGAAGATGATGGCGAATGAAATGAATAATTTAGTC
GTTAGGCTGTCCCTTGATAATGTGAATTTTCGTCAAGTATAGCAAACTCAGGACGTGCGG
TTAGAACATTACAGAATGAGCTGAAATCTGTAAGTACAGGAATGGGTGGCTTCGCAAATG
CTAGTCAACAAACGCAAGCGAAAATGAATACACTCAGCAGGCTTATTGAAGCTCAAAAAG
AAAAAGTCAGAGCTTTGCGACAAGCCTACGATCAAAATAAGGCTAAATTAGGTGAAAATG
ATGCAGCAACCCAGAGATATGCTTCGCAAGTGAAATAAAGCAGTTGCGGATTTAAATAGA
TTTGAAAATGAATTAAAGCAAGTAAACCGTCAAGCTGAACAAAAAAGGGATGGATAAGTT
AAACAACTCTTTAAAATCCCTTACAGGCTGAATTTCAGTCTATCACAACAGGCATGGGCG
GTTTTTCTAATGCGACAGAACAAACACGAGCTAGAAGTAGATGTTTTATCTCGTATGGTA
GATAAACAAAAAGAGAAAATTAGGGAACTTCAACTAGCTTATAATCGTGCCAAAACAAGA
AGAAGGTGAAGCGAGTCAATCAGCGCAGCGGTACGCTGAACAAAATTCACCGGGCAACAG
GTGAACTGAATCGATTTTGAAAACGAATTGTACGTCAGTCGGACCATGTAATTAAAACAG
CAAGGTAATCGTTTATGGAATTTTGGTAATCGTATGGAGACATTAGGTAATCAATTTGCA
AAATGGCAGGAATGCTCAAATTCGGTATGGGGTTATGGCGGAATGACTTAGTGCAATAGG
TCGGGGATTTAAAATCAGCTGTAGAAGGAATCCATGAATTTTGAGCAACAAATGGCCAAT
GTGTGAAAGCTGTATTGGCTTACTGGAGAAGAAATGTAGAAAATTAGCGAATAGACCTCG
TCCACATGGGAGAAACAACAAAATACTCTAGTGTTCAACCGCAGGACAAGGTATAGAGGA
ATTAATAAAAGCTGGAGTTAGTTTAACAGATTCTTACTTAATGGCGGATAGAGGGAGCTC
TTAATTTAGCAACAGCTGGCGAACTAGAATTAGGTGAAGCGGCAGAGATTGCATCCACAG
CCCTTAAATGCATTTAAAGCAGATCATCTTTCTGTTGCGGATGCAGCAAACATTTATCTG
GAGCCGCTAATGCTTCAGCAACAGATGTACGTGAGCTGAAATATGGTTTAGCGGCATCAT
CGGCAGTAGCAGCAGGAGCAGGGATGACGTTTAAAGATACAGCTACAACTCTAGCTGTAT
TTGCGCAGAATGGTTTAAAAGGTTCAGATGCAGGTACATCTTTAAAAACGATGCTGATGA
GGTTGAACCCCACTACTAAAGAAGCATATAACCAAATGAAAGATCTGGGGCTCATCACTT
ATAATGCGCAAGCAGGATTTGATTTCTTGGTTAAAAATGGAGTTACACCAGCGTCTAGAA
GTGTGGGAGACATTGAAACAGCTCTTGAAGGATATGTAATGAAGACAGAAGGAGCGAAGA
AATGGAATAAAAAATGTGAAACAACATTTCGTGAATTAGCAACAAGCTCCGCTTTCCTAT
CATCGAAATTCTATGATCAACAGGGGCATATTCAAAGTTTAGAAAATATTTCAGGAACCC
TTCATGAATCGATGAAAGATTTAACAGACCAGCAACGTAGTATGGCTTTAGAAACGTTAT
TTGGATCGGATGCTGTACGTGGTGCAACTATTCTTTTTAAAGAAGGTGCGAATGGGGTAA
ATAGCATGTGGGATGCCATGTCAAAAGTGACAGCAGCTGAGGTTGCAGCCACTAAGATTG
ATACATTAAAGGGACGTCTTACATTACTAGATTCAGCGTTTTCGACAATGAAAAAGACAA
TTGGTGATGCGCTTGCCCCTGTGGTTAGTGTTTTTGTTGCTGGGTTGCAGAAACTTGTGG
ATGGATTCAACGCATTACCTGGACCAGTACAAAAGGCTATCGCAATTACAGGTGGTATTG
TTCTTGCACTTACAGCAATAGCAACAGCAATAGGTGTAGTTCTTGCTGCATTCGGGATGA
TTATGTCAGGAATTGGAGCATTAGCAACAGCATTAGGAATTGCTGGTGGTGCTGCAGGTC
TTGCTGGTGCTGCGGTTGGTGTGTTAGGAAGTGCATTGGGAGTGCTTCTTGGACCTGTTG
GTTTAATAGCAGCAGCTCTTATTGGAACTGGGGTTGTCGCATATAAAGCATATCAAAAAG
CAACTGAAGACAGTATCGCTTCAGTAGATCGTTTTGCTACGAATAATAAGTTAGCACAAG
ATGAATATCAAAAAGCTTTAGCTAGTTCAGATGCAGCAACAAAAAAATATATGAAACAAC
AAACCGGAGAAATTAGTTCATCGACTAAAAAAGTTCTTGGCGACTATTTTAAGTTATCCG
ATGGTATTAGACAAAAGCTAACTGAAATTAAACTGAATCATGAAGTAATGACAACCGAAC
AAGCTCAAAAACTTGGTCAGCAATACGATCAATTAACTGAGAAAATCATTACAAAAGTTG
ATGAGCGCAAGCAAAAAGAAACGGAACGCTTGAGAAAATTGTTTGCTGATTCATATGTTC
TTACGAGTGAAGAGGAAAATAAAAGGCTAGAGTTATTAAATCAAAAATATGAAGATGAGA
AAATAAAAGTAGCAGAAAAGAATCAGAAAATAAAAGAGATTAATGATTTAGCGGCATCAG
AACATCGAGAAAAGACACATAGTGAGAATGTTGCTATTCAAGCTTTACAAGACGAAATGG
ATAGAATAGCTGTTCAGCACATGACACAAAATCAGATGGAGCAAAAAGTAATTCTTGAGA
ATATGCGTGTACAGGCTAGTGAAATATCCGCAAGACAAGCAGCAGAAGTTGTTGAAAATA
GTGCTAAAACAAGAGATAAAGTCATTAAAGATGCGGAAAAGACACGTAATGACAAAATAG
CAGAAGCCATTAGACAACGCGATGAGATAGGCAGTTTAAATGCACAAGAAGCTGAGGCTG
TAATTGCCGAAGCCAAACGTCAGTATGACAGCACTGTTTCAACAGCACGAGATAAGCATA
AGGAAATTGTGAGTGAAGCAAAATCCCAAGCTGGGGAACACGCAAATCAAGTTGATTGGG
AAACTGGTCAGATAAAATCCAAATACCAAGTAATGAAAGATGATGTCGTTCAAAAGATGA
AAGAAACTTGGTCCGGTATAACGAAATGGTGGGAAGAAACCAAAACTTCAGCCGACAACA
AGGTAGAAGAAATAAAAAATACAGTTTCAAGAAAATTTGAAGAGCAGAAAAAAGCTGTTA
ATGACAAAATGCGGGAGATAAAGAGCGATATTGAAGATAAGTGGAATACAGTTGAAAAAT
TCTTTAGCACTATAAATCTACGTTCCATTGGTAAATCCATCATAGAAGGTCTTGAAAAAG
GTTTGGATGATGCGACAGGTGGGTTATATAGTAAGGCGAAAAGCATTGCTGGAGAGATTA
AAAAGACTATTTCTGGAGCGTTAGAAATTAACAGTCCATCTAAAGTGATGATTCCAGTCG
GTAGCGCCGTACCAGAAGGTGTTGGGGTTGGTATGGATAAAGGGAAACGTTTTGTTGTAG
ATGCAGCAAAAAATGTAGTTGGAACGGTTAAGAAACAGATGGGGAATATGCCATCTGTTT
TTGATTTTGGATTCCAAACTTCGCATTATAGTATCCCGCATAATACACTTGCTGATTTCA
ATGGGTATACGCAACTACAATCACCTTATAACAACGCACCTACAGCAAAAACTATGTTCT
CGGATAGATTAGGTAGAGAGCAAGAACTGAATGTAACGGTAAATATGACAAACGTTTTAG
ATGGAAAAGAACTAGCAAACGGAAGTTACGCATATACGACAAAGCTTCAAGATCGTGACC
AAAAAAGAAGAGCGGAATTTTAAGGGTGGTGAGCATGGTGGGGAAACTCAGTTTTACTTT
TAATAAGATCAGAAAAGATTATATTCAAATGCTAGTTGGAAGAAAACGCCCTTCCTGGGC
TCCAGTTAAAAGAAAATTAGTAAGAGTCCCTCATCGCGCAGGGGCTCTTTTTCTTCATAC
AGAAACGGAGGAACGTCGTATTGATGTTCCTCTTGTAATTAAAGCGAAAAAAGATATGGC
TGATTTACAAAAGGTAAAAGAAGATTTAGCGGATTGGCTTTATACAGAGCAACCTGCTGA
ACTTGTTTTTGATGATGAATTAGATAGGACTTATCTAGCATTAATCGATGGTTCTGTTGA
CTTGGATGAAATAATTAATAGAGGTAAAGGCGTTATTACTTTTGTTTGTCCAATGCCATA
TAAATTAGGAAAACAAAATATTCACACGTTCTCTCAAAAAGGTGATACTGAAGTTACAAC
TTCTTTTATTAATCAAGGGAATATAGAAGCACCTCCAATTATTGAAATCGAAGCACAGAA
ACCAAGTACATTTTTAGATGTGTGGTTTGGTGAGTCCCCTTATAATCGTGATTACTTCAG
AATCGGTTATCCCTTAAAAACAGAGCAACTACCTGTCGAAAGAAATCAAAGGCTTATATG
GGATGAAATGGCTACCACTGTAGGTTGGAGTAAAGTCAGTTCAATGGAAGATGGTGATCC
GGTTGGTGAAATGAAGTCCGATAAATACCAATTCTATTGTTCTGATTTTGGTACCAGTAC
AAGCAAAGGATGGCATGGTGCAGCTGTTAAAAAAAATATACCTGGCGGTCCAGTACAAGA
TTTCATTATGCAAGCTTATGTTACATGTAAGAGTAAAAAGATTAATGAAATGGGCCGAGT
GGAGATAGCGATACTTGATGAAAATAGCAAGGTTCTTTCAAAAATTGCTATGAACGACCT
CTTTTGGCAAGCTGAACAAAATTTCGGAACGATGGTTATTGGATATGATAACAAGCCAGG
AAAAACAGGACTGATTTATGAGAGTGGTGATTATCCGAATACATGGAATCAGTATTTTGG
TCGATTGTGGATAGCTAGAACAGGAAATGTATGGGAAGCTTATATTTCAAAATTCTTACC
AGGGACAGAGAAAGATGATTCAGAACGTTTTGCGCGGTGGACAGATGAAAATAACTACCA
TATGGAAAAAGCTGCACAAATTCAGATTAGTATTATGCAATGGCAAGATGTTCCGCCCGT
AGAAGCGATGTCAGTTAGTGATTTAAAGTTTTGGAAAGTAAATTTAAATACCAAAAACGA
TCCGCCTTACATTTTTGATGCAAGAGACAAAATTATTATTGATACAGAAAAAAGTCTTGT
AACAATTAACGGTAAGAATGCAATTAATTTAAAAGACATTTTTAGTAATTTTCCAACTGT
AATACGTGGCGAAAATTTAATCGAAATAATGCCACCAGATGTTAAAGCGACCGTTAGTTA
TAGGGAGAGATATAGATGAGAACACCAAGCGGCATTTTGCATGTTGTGGATTTTAAAACA
GATCAAATCGTTGCAGCTATCCAGTCAAATGACTATTGGGATGACAAAAGGCATTGGGAA
CTGAAAAACAATGTTGATATGTTGGATTTTGCTGTCTTTGATGGAACAACTCATTCGGCT
ACGTTACAACAACAAAATCTTGTTCTAAAAGAAGTTCGCGATGGAAGAGTTGTACCATAT
GTCATTACAGAAACAGAGAAGAATTCAGATAAACGATCCATTACCACATATGCTTCAGGA
GCTTGGGTTCAAATTGCTAAATCAGGCATTATAAAACCACAAAGGATAGAAGGTAAAACA
GTAAACGAATTTATCGATATGGCTCTTGTAGGCATGAAATGGAAACGTGGAAAAACAGAT
TATGCAGGATTCCATACGATGACCATTGATGAATTTATGGATCCGTTAACCTTTTTGAAG
AAAATAGCTTCTTTGTTCAAATTAGAAATTCAATATCGTGTTGAGGTTCAAGGGTCACAA
ATAGTTGGATGGTATGTCGATATGATTCAAAGGCGTGGCCGAGACACTGGCAAAGAAATA
GAGTTAGGTAAAGATTTGATAGGTGTTACACGTATTGAACATTCAAGAGATATTTGTACA
GCGTTAGTCGGATTTGTAAAAGGTGAAGGCGATAGTGTAATCACTATTGAAAGTATTAAC
AGGGGACTTCCGTATATTGTCGATAATGATGCATTTCAACGATGGAACGAACGTGGTAAG
CATAAGTTTGGTTTTTATACGCCAGAAACAGAAGAGTTAAATATGACGCCACAACGTTTA
ATGACGTTAATGGAAATAGAACTGAAAAAACGTATTAATTCTTCAGTTTCGTATGAAGTA
GAGGCACAATCAATCGGTCGAATTTTCGGACTAGCGCATGAACTAATCAATGAAGGAGAT
ACAATCCGAATCAAAGATACAGGCTTCACACCTAAGTTATACCTGGAAGCACGTGTAATT
GCCGGTGATGAATCTTTTACGGATCCTGAACAAGATAAATACGAATTTGGGGATTATAGA
GAGATAGTAGACCAAATCGAGGAATTACGGAAGATTTACAACCGAATCCTTAGTAAATTC
GGTGAGATAGTGGGTGGGGGGCAAAGAAGTGCGTGGATCAGCTAGATTAATTGGTGAAGA
AGCGAATGAAACAGCAAGTAACGCTAAGACTGAATCAGATGCAGCGAAAACTCTTGCCGA
AAAGGTACAAGTGAATATTAAAAATAATACTGTGGAAATTAAAGAAGCTAAGAATCCACC
GACAACAGGTCGTAAACCTATAAAACGCTTTGgcgtgatattagtaacggaaagcccggc
attttaaaaatatggacaggtacagcttgggaatcggttgtacagatgttgaatcagtta
agaaagaaacacttgagcaggttaataaaaatattgaggtcacaaaaacagaattaaacc
aaaaggtacaagaagcacagaatcaagctacaggacaatttaATAAAGTACAGGAAGGTT
TACAAGGTGTCAGTCGTACAATTTCTAATATCGAAAATAAACAAGGTGAAATCGATAAGA
AAGTAACTCAGTTTGAACAGGATTCTAATGGATTTAAAACTTCTATTGAATCGTTAACGA
AAAAAGATACTGACATTAGCAATAAATTAAATACAGTTGAAACAACTGTAGAAGGTACAA
AGAAGAGTATTTCTGATGTGCAACAAACAACAAGTGAACTAAAGAAAACAACTACTGAAA
TAGAAGAAAAAGCTGGGAAAATCAGTGAGAAGTTGACGAGTGTAGAAACAAAGGTTAATA
GTGATAAAGCTGGTGGACGTAACCTTTTATTAAAATCAAATGTTAAATATGAAAAAACAG
ACTATCTAATCAATCAATATACTCTAACTGAAAATTCCTTTGCGGGTGAAGAATATACCT
TTGTAATTAAAGGGAGTGTCCCACAAGGACAGAAATTTGGAATTTGGCAGAATGGTGGGT
CTAGCAATGTTGGATATGCAACAAGTGTTTACGCGAATGGAATAACGTATGTAACCTTCa
aagcagttgcagctacaagtggaaatgaacgaaagttaagcttatataactatccgagta
gcactacgaaatctattgtggaatgggttgccttgtataaagggaataagccgcaagatt
ggacagcgccgcctgaagaacaggtaacaacggatgaattcacccagaaaacaattgaaa
ttacaaaaagtgtggatggaattaaagaaacaatcacaaaagtggaaaataatcaaaatg
gttttgataaacgtgttgctactgtagaaaaagatgcaactaccattaaacaaaat
>tig00000054|arrow|arrow|arrow|pilon
gagaatatgtcggaagtatatgttggtgccacaaaaacggagcaaagtaaaattgtttgg
aacgaaattaaagcgcaaatgaatgggtgcgaagacctaaaagaaaaattcaatattgcg
tatgggaaaattgagcatctcaaaacagattcttttatttccgcgctctcaaaagatgcg
ggaaaatctggggatggactaaatgttcaatgcgggattattgatgagtatcatgcccat
cctacctctgaaatttatgatgttctggtgtcaggttcaggtgctcgtccgaatccactc
atgatgattattacaacagctggtttcaacttgagccatccttgctatcgtgtggagtat
caatatgtttctaagattttagacccgaacattgatattgaaaatgaagaatattttgtg
atggtcaatgaattagataaggatgatgaaattacgaatcctgaagtctgggagaaagcg
aatcctattttatgtagttagaaggacaatcttttttaaaggagaattgcaatcagcatt
agatgtcccagaaaaaatgcggaatttcctgacctaaaaacatgaatcgtgggtggacat
ggaaagaaaatgggtacatggacatgcAAAAATGGGAAAAATTGTAAAGAAAACTGTGGA
ATTATCCGAATTAAAAGGATTGGAATGTACATAGGTGTCGATTTATCAGCAAAAAATTGA
TTTAACAAGTATTTCATTCGAGTTTAAAAAGGATGATAAGTATATCGTGTTTAAGTCATA
GCTTTATGCCGGAAGATACGTTAGCTGAAAAGAGACAAACGGATAAAGTGCCTTATGATT
TTGTGGGTACAACAAAAATGATTACCACAACACCTGGTGCGGTAGTTGATTATGAATTTA
TCAAAACACATATTAGAAATATGGAAAAAAGACCATAAAATTTAAGATTAAAGAAATATG
TGCGGATCCTTGGAATGCAAACTCAATTTCATGGCAAGACATGGAAGCGGAAGGTGTATA
CGATTGATAGAAATACGCCAAGGGATGGCAACTTTATCAGTCCTACAAAAGATTTTAGAG
AACAAGTGTATTTAAAGAAAGTCATCCACAATAACAAACCTGTATTAAATTGGCAACGAG
TAACGCTATAACAAAACAGGATGCGAACGAAAATATTATGTTGGACAAGTCAAAAGCAAC
AGAAAGAATCGATCCGATTTGCGGCTGTCATTAACTCACATGTTCGTTGTTATGCTCAAT
TCTGGTGAGGTAGACTTAAATTCCTATATTTAAGTCAAGATTTCTCATTCTAGGAGGAAT
GACATGCGGTTTTTATTATTTTTCATCAGTATTTTAGAAGATATTCTATTGATTACGGGG
TTGTCCATTATTGTTGGGACGACTTTTTTTATGAATCCGATTTACGGCTGGTATCTGTTA
GGGGTTATTCTCACAATGTTGGGGGTGGTAATGATAAGAAGATAGAAGGGAGGTGAAATT
TTTGATTTTTTCGGCAATTATTTAGAAATCAGGATACGACAGATTTAAAAAATCCTTCTC
CCTGGTTTAAAAGTTTATTTGGCTATCAAGCCGCAAGCGGTGAAAAGGTAACGGTTGAGT
CCTCTTTAGGTGTTCCGACGGTTTATCGTGTATTAACATCCTTGCAAATAGTGTTGCGAT
GCTTCCGTTTCAAACATTTAAAAAGACAGCGAAGGGAAGAGAACGGGATAAGGCACATCA
AGTATCGTTTGTTCTAGAAAGAAGACCAAATCCTTATCAAAGCCCATTTAAATTTAAACA
TTTAATTGAAACACATCGTAATACATGGGGAAACGCCTATATTAATATTCATTGGGGTGT
GGATGGAAGACCAAAAGAATTATGGGTATTAAATCCGGCTGTTACAACGCCCACTGTGGA
CTTAAAGACCAATAAACTATGGTATTTTACGAGTTTGCCAGACGGTACACCTATAAAAAT
ACCTGATGATGACATAATCCATCTTACTACATTGTCTACTGATGGTTTAAGGGGGAAACC
TCCTATTCAAATTGCAAGAGAGTCTATAGGGAGCTCACAAGCAGCTCAAAAGTTTAAAGG
TAAGTTCTTCACAAACGGGGCAGCGCATAGTGGGATATTAAAAACAGAACAACCGTTAAA
TAAAGAGGCTAAAAATAAACTTCGTGATGCCTGGGAAGAAGCAAATACAGGTCTAAATAA
TGCGCAAAGGATAGCCATTTTAGATGCTGGTTTAGAATTTGAGAAGGTTGGAATGCCTTT
AAAAGATGCCCAATTTATTGAAGGTATGAAATTTGATAAGGGCGAGATTGCAAATATCTT
TAATATTCCTTTGCACATGATTAATGAGTTAGATCGTGCTACTTTCTCCAATATTGAGCA
ACAAGCGTTGGATTTTATTCAAAATACATTGAGTCCAATTCTTATTCAATATGAAGAAGA
GTTTTCTTATAAATCATTTTCGTTTCATGAGCAAAAACGATATTACTTGAAGTTTAACCT
AACAAGCTTATTACGTGCTGATTCTAAATCACGAGCAGAATTCTACAAAATTATGTTAGA
TGCTGGTGCATTTTCAATTAATCAGGTGCTGGAACTGGAGGATATGGACGGGATTGGGGA
ATACGGTGATAAACACCGTGTTGACTTAAACCATGTATCTATTGAAATCGCAGACGAATA
TCAATTGGCAAAAGCTAATGGAGGAGTTTTACAGAAGGGAGATGAGGACGATTAAAGACG
TATTTACAATTAAAAATCAAACAGATTCTTCAGCTGATCTATTCATTTATGGTGACATCA
TAAACAATACCGGATGGAAATGGGGACGATTCCGATGTGATGCCGGATGATGTGAAAAAT
ATTTTAGGGCAGTTGGATGATAAAAGTAATTTAAATATCTATGTAAATAGTGGTGGTGGT
TCTGTATTCGCTGGTTTAGCTATTTATAACATGTTGAAACGTAATAAAGCGCAAAAAACT
GTTTATGTGGATGGTGTTGCAGCTTCTATCGCTTCCGTAATCGCCTTGGCTGGTGATCGT
GTTGTTGTCCCTTCTAATGCTTTTTTAATGGTCCATAAACCATGGACTGTAAGTAGAGGA
AATGCAAATGTACTTCGTAAAATGGCAGAGGACTTGGATAATCTTGAGGCTGGAATTATG
AATGTATACAAAGAAAACTTGAAAGAAGGCATCGAAATTGAAGTAATTCAGCAATTAGTA
GATGCTGAGACCTGGTTAAGTGGTGAAGAAGCTGAAAAATACTTCAATATTGAAGTTGTG
GAAGCAAAAGAAGTCGCAGCTTGTAGCAGTGATTACTTTGATAAATATCAAAAAACACCA
AATAAGATTGTAGCAAAAGCTCCTTCTATTTCAAAGAAGGATAATAACGAACAATTAAAA
ATACAAAATGCACTAGACCTGTTAGAGTTATAGGTCTATTTTTTGTGCCAAAACAAGGAG
GAAATACGGAATGGATAAACGTGAACAAGAGTTACGCCAAAAAGTTGCAGATTTGAAAGC
GAAAGCGGAAGAGTTTAATAACAGCGGTAAATATGAAGATGCAAAAGCGAAAATTGAAGA
AGCGAAAAACGCGAAAAATGAATTAGATAACTATCTAGCAATGATGCAAATTCAAGTTTC
TGACCCTGTAAATTCACAAGCAAGGGTTTTGCCTCCATCATCAGTTAAAAATGAAGATTC
ATCGTATAAAGAAGTGTTTATGAAAGCTATACGTGGTCAAAATTTAAGTCATGAAGAAGC
AAGCGTTATGCAGGAATACAAAGCAGCATTATCTGAGAATACAGGTAAAGACGGCGGTTA
TATTGTTCCAGAAGATATTACGACAACGATTAATCAATTAAAACAAACGGTTGATAACTT
AGAGCAATATGTAAATGTGCAACCTGTTTCAACGAATAAGGGCGCTCGCACATTAGAAAA
ACGTGCAGCATCTACACCTTTCGCTCCATTATCTGAGTATGGAAACCCAAATGCAATGCA
AGAAATTGCTTCGCCACAATTTGATCGTTTACCGTATGTTATTGAGGATTATGCAGGATT
TCTACCTGTACCAAATGATTTATTAAATGATACGGATCAAGCGCTAGAAGCTTATTTACG
TCAGTGGATTGCGAAGAAATCTATTGCAACTCGTAATTATTTAATTTTACAAGAAATCAA
CAAATTAACAAAAGTTGATTTAAAGGATTATAAAGGCATTAAAACAGCGTTAAATGTCAC
ATTAGACCCAGCTTTCTCGGCTGTAGCAAACATTATTACAAACCAAGATGGGTTCAATTA
CTTAGATCAATTAGAAGATAAGGATGGTCGTCCACTTCTTCAACCAGATCCAACAAATCC
AACTCGTAAGTTACTGTCAGGAAAGCCAGTTATTGTTTTATCTAATAAGACAATTGCTAC
AGATAAAGATGGTAAAGCACCATTTATTATTGGGGACCTGAAAGAAGCAGTTGTGTTATG
GGATAGACAGCAGTTATCGCTTGATATGACAAAAGAGGGTGGAAGTGCTTGGAGAGGCAA
TACAACAGAATTCCGAGCAATTGAACGTGAAGACGTTACGTTATGGGATACAGAAGCGGT
TGTATATGGTCAAATTACAGTTACGGCCAAAGCTTAATGATGTAGGAGGGGTTCTTCTTG
GTACTAACATTAGAAGAAGCAAAAAAGTATCTTCGTGTGGATGGGGATGAGGAGGACGAT
CTCATTACATCTTTCGTAGAAGCAGCTGAAATTTATATTAAAAATGCTACAAGTAAAAAT
GTGGATTTAAAAAGCGAGCTTGCTAAATTAGCAGCTCGTATTTTAATTGCTCATTGGCAT
GAAAACCGTGAAGCGGTTGGAAAAGCTGAACAATTGGCATTTAGTTTGCAGTCGATATTA
GTTCAGTTGCAATATTGTGGTGGTGATTCAAGTGAATCCAGGTAAATTAGATAAACGTCT
TACATTTCAAGTGAAAGACGAGGAAGCAAAGAGCCCGGACGGTGATCCAATAGAAGGTTA
CAAGGATTCCTTTACTGTATGGGGCTCTTTTATTTTTTTAAAGGGAAGAAAATATTTTGA
AGCAGCGGCAGCTAATAGCGAAATTCAAGGTGAAACAGAAATCCGATATCGTGCTGATGT
GAATGCTGATATGAAGATTAAATATAAGAACGTAATTTATGACATTGTTTCAGTTATTCC
AACTGAAAAACACACTTTATCAATCATGTGGAAGCGTGGTGGAATGAATGGCTGATGGTG
TTGATTTTTTAGGTTTTGATCGCCTGATATCTGAATTAGAGCAAATGGGTTTACGTGGAG
AAAAGATTGAAGATAAAGCCCTTGCAGCTGGTGGTGAGCAAATTCGAAAAGCCATTGCAG
AAAGAAGTGAACCGAGGAGTTCAAGTCCTAAGAAACCGTCTAAAAGTGAACCTTGGCGTA
CAGGCCAACATTTGCTTGATAATATACGAGTTACGAAGGCACGAATGGAAAATGGTGTGA
AGACGATCAAGATTGGAATAGACAAAGCGGACCGTTCTCCATATTTCTATGGAAAGTTTT
TAGAGTGGGGTACTTCTAAAATGCCAGCACATCCATTTATAGAACCAGGTTTTAACGCTT
CTAAAGCGGATGCGGTACGTGCTATGACAGACATCTTAAAGAACGAGATGAGGCTAAATG
TATGATAAATTTACGCCCTGAAATCGTGCAAGCTCTTGAAAATAATCAGGAGCTTGTTTC
CTTATTAGGTGGAAAACGTGTGTATTATCGTAAAGCCAAAAACGCTGAAGAGTTTCCGCG
TATTACGTTTTTTGAACTAGACAATAGACCAGATGGATTTGCGGATAATGATGAAAGTGA
AAGTGAAATCACATTCCAAATCGATATTTGGTCAAAAGGGAGTACAACAGCAATCCATCA
AAAAGTAAATGAAATCATGAAAGATATTGGTTTCTCACGTTATGCAGTAGCTGATTTGTA
TGAAAATGATACACAAATTTTTCATTACGCGATGCGATTCGCGAAAGGAGTGGAGTTATA
AATGGCTGGAGAAATTATTACAATTAGTTCGACTGTCGGTGTAGATAGTCTTGTTTATGC
AAAACTATTAAAAGATGATGCATCAGGTGTTTCATATGCAGATGTAAAGAAGTTAGAAGG
GGCAGTGAAGGTTAAAACTTCTAAAAAAGTAGCTTCAGAAATTATGTGGAGTGATAATAA
AAAATCAGAGATTGCTGAATCTGACGGAGAAGTGGAAGTTGAAATTGAAGTTCGTGGACT
TTCCTTATCAGCGAAAGCAGATATTGAAGGGTATCCAGAAGTTACAGACGGCGTATTAGA
TGAAAAACGAGAGGGAGAAAAGCCATATTTAGCAATCGGATGGCGTTTCTTAAAGGGCAA
TGGAAAATATCGATATGTTTGGTTATTAAAAGGGAAGCTTTCACAAGAGGAAGAAGAAGG
CGAAACGAAGAAGGATAAGCCTAACTTCCAAACAACAAAACTGAAAGGTTCATTTATTGA
ACGAGACTTTGATGATAGACCAAAATTTACAGCTGATGCCGATGAGCCTACATTTACAAA
AGCCGTTGGTGATAACTGGTTTAAAAAGGTATATGAAAAAATAGCAACACCACCAGCAGG
AAAATAAGGGGGAGCAAAAGCTCTCTCTTTTTTATTAACGAGGAGGAAAAGCCATGAAAT
TAACACTAATAATTAAGGAAGAAAAGAAAACTTTTCATTTACCGGAGTTTATTCCAGCAC
GTTTAATTCGTCAAGCACCTGAACTTGCTGATATTCCAAATAATCCTGGTCCTGAGGATA
TGGATAAAATGGTTCAATATGTAGTAAAAGTTTACGGGGAACAATTTACATTAGATCAAT
ATTGGGACGGCGTGGATGCTCGTAAATTTTTATCAACAACTTCAGACGTAATTAATGCAA
TTATCAATGCAACTGTGGATGCGGCTGGTGGTACACCAGGAACTGGAGAAGAAACAAACC
CAAACGCGTAGAGGGAGGAGGGCTAACGTTCAGCGAGTTTATGGACGAGCTCTACCTCTC
TTTATTACGTCAGGGGTATAAACACCATCATATCGATAACGAAATGGATATCTGGCATTA
TTTAAGGTTAAACCAAAAATATCGTGAACAAGATCATTCAAATAATGGTAATCAGAATTC
AAATGAGATTGAAGTTCCAGCAGAAAACATTATCTAATAAGGGGGAAGATGATGGCGAAT
GAAATGAATAATTTAGTCGTTAGGCTGTCCCTTGATAATGTGAATTTTCGTCAAGGTATA
GCAAACTCAGGACGTGCGGTTAGAACATTACAGAATGAGCTGAAATCTGTAAGTACAGGA
ATGGGTGGCTTCGCAAATGCTAGTCAACAAACGCAAGCGAAAATGAATACACTCAGCAGG
CTTATTGAAGCACAAAAAGAAAAAGTCAGAGCTTTGCGACAAGCCTACGATCAAAATAAG
GCTAAATTAGGTGAAAATGATGCAGCAACCCAGAGATATGCTTCGCAAGTGAATAAAGCA
GTTGCGGATTTAAATAGATTTGAAAATGAATTAAAGCAAGTAAACCGTCAAGCTGAACAA
AAAGGGATGGATAAGTTAAACAACTCTTTAAAATCCCTACAGGCTGAATTTCAGTCTATC
ACAACAGGCATGGGCGGTTTTTCTAATGCGACAGAACAAACACGAGCTAAAGTAGATGTT
TTATCTCGTATGGTAGATAAACAAAAAGAGAAAATTAGGGAACTTCAACAAGCTTATAAT
CGTGCCAAAACAGAAGAAGGTGAAGCGAGTCAATCAGCGCAGCGGTACGCTGAACAAATT
CACCGGGCAACAGGTGAACTGAATCGATTTGAAAACGAATTACGTCAGTCGAACCATGAA
TTAGAACAGCAAGGTAATCGTTTATTGAATTTTGGTAATCGTATGGAGACATTAGGTAAT
CATTTGCAAAATGCAGGAATGCAAATCGGTATGGTGTTTGGCGGAATGACTTATGCAATA
GGTCGGGGTTTAAAATCAGCTGTAGAAGAATCCATGAATTTTGAGCAACAAATGGCCAAT
GTGAAAGCTGTATCTGGCTCTACTGGAGAAGAAATGAAGAAATTAAGCGAATTAGCTGTC
AACATGGGAGAAACAACAAAATACTCTAGTGTTCAAGCAGGACAAGGTATAGAGGAATTA
ATAAAAGCTGGAGTTAGTTTAACAGATATTATTAATGGCGGATTAGAGGGAGCTCTTAAT
TTAGCAACAGCTGGCGAACTAGAATTAGGTGAAGCGGCAGAGATTGCATCCACAGCCTTA
AATGCATTTAAAGCAGATCATCTTTCTGTTGCGGATGCAGCAAACATTTTATCTGGAGCC
GCTAATGCTTCAGCAACAGATGTACGTGAGCTGAAATATGGTTTAGCGGCATCATCGGCA
GTAGCAGCAGGAGCAGGGATGACGTTTAAAGATACAGCTACAACTCTAGCTGTATTTGCG
CAGAATGGTTTAAAAGGTTCAGATGCAGGTACATCTTTAAAAACGATGCTGATGAGGTTG
AACCCCACTACTAAAGAAGCATATAACCAAATGAAAGATCTGGGGCTCATCACTTATAAT
GCGCAAGCAGGATTTGATTTCTTGGTTAAAAATGGAGTTACACCAGCGGTCTAGAAGTGT
GGGAGACATTGAAACAGCTCTTGAAGTGATATGTAATGAAGACAGAAGGAGCGAAGGAAA
TGGAATAAAAAATGTGAAACAACATTTCGTGAATAGCAACAAGCTCCGCTTTCCTATCAT
CGAAATTCTTATGATCAACAGGGGGCATATTCAAGTTTAGAAAAATATTTCAGGAAACCC
CTTCATGAATCGATGAAAGATTTAACAGACCAGCAACGTAGTATGGCTTTAGAAAACGTT
ATTTGGATCGGATGCTGTACGTGGTGCAACTATTCTTTTTAAAGAAGGTGCGAATGGGGT
AAATAGCATGTGGGATGCCATGTCAAAAGTGACAGCAGCTGAGGTTGCAAGCCACTAAGA
TTGATACATTAAAGGGACGTCTTACATTACTAGTATTCAGCGTTTTTCGACAATGAAAGA
CAATTGGTGATGCGCTTGCCCCTGTGGTTAGTGTTTTATTTGTTGCTGGGTTGCAGAAAT
TGTGGATGGATTCAACGCATTACCTGGACCAGTACAAAAGGCTATCGCAATTACAGGTGG
TATTGTTCTTGCACTTACAGCAATAGCCACCAGCAATAGGTGTAGTTCTTGCTGCATTCG
GGATGATTTATGTCAGGAATTGGAGCATAGCAACAGGCCATTAGGAATCTGCTGGGTGGT
GCTGCGGGTCTTGCTGGAGCCTGCGGTGGTGTGTTAGGAAGTGCTATTGGGAGTGCTTCT
AGGAACCTGTTGGCTTTTATAGCAGCAGCTCTTATTGGAACTGGGGTTGTCGCCTATAAA
GGCATATCAAAAGCAACTGAAGGACAGTATCAGCTCAGTAGATCGTTTTGCTACGAATAA
TAAGTTAGCACAAGATGAATATCAAAAAGCTTTAGCTAGTTCAGATGCAGCAACAAAAAA
AAATATGAAACAACAAACCGGAGAAATTGTTCATCGACTAAAAATAAGTTTCTTGGCGAC
TATTTTAGATTATCCGATGGTATTAGACAAAAAGCTAACTCGAAATTAAACGTGAATCAT
GAAGTATTGACAACCGACAAGCTCAAAAACTTGGTCAGCAATACGATCAATTAAACTGAA
GAAAATCAATACAAAAGTTGTATGAGCGCAAGCAAAAGAACGAACGCTTTGAGAAAACAT
TGTTTGCATTATTGATATGTCTACGAGTGAAGACGGAAAATAAAAGGCTAGGAGTTATAA
ATCAAAAATAATGAAGATTTGAGAAATAAAAGTAGCAGAAAAGAATCAGATAAAATAAAA
AGATGATTAatgattttagcggcatcagaacatccgagaaaagacacatagtgagaatgt
tgctattcaagctttacaagacgaaatggatagaatagctgttcagcacatgacacaaaa
tcagatggagcaaaaagtaattcttgagaatatgcgtgtacaggctagtgaaatatccgc
aagacaagcagcagaagttgttgaaaatagtgctaaaacaagagataaagtcattaaaga
tgcggaaaaagacacgtaatgacaaaatagcagaagccattagacaacgcgatgagatag
gcagtttaaatgcacaagaagctggaggctgtaattgccgaagccaaacgtcagtatgac
agcactgtttcaacagcacgagataagcataaggaaattgtgagtgaagcaaaatcccaa
gctgggggaacacgcaaatcaagttgattgggaaactggtcagataaaatccaaatacca
agtaatgaaagatgatgtcgttcaaaagatgaaagaaacttggtccggtataacgaaatg
gtgggaagaaaccaaaacttcagccgacaacaaggtagagaaataaaaaatacagtttca
agaaaatttgaagagcagaaaaaagcctgttaatgacaaaatgcgggagataaagagcga
tattgaagataagtggaatacagttgaaaaattctttagcactataaatctacgttccat
tggtaaatccctcatagaaggtcttgaaaaggtttggatgatgcgacaggtgggttatat
agtaaggcgaaaagctatgctggagagattaaaaaagactatttctggagcgttagaaat
aaacagtccatctaaaagtgatgattccagtcggtagcgccgtaccagaaggtgttgggg
ttggtatggataaagggaaaacgtttgttgtagatgcagcaaaaaatgtagttggaacgg
ttaagaaacatgatggggaatatgcatctgtttttgatttggattccaaacttcgcatta
tagtatccgcataatacacttgctgatttcaatgggtatacgcaactacaatcaccctta
ataacaacgcacctacagcaaaaactatgttctcggatagattaggtagagagcaagaac
tgaatgtaacggtaaatatgacaaacgttttagatggaaaagaactagcaaacggaagtt
acgcatatacgacaaagcttcaagatcgtgaccaaaaaagaagagcggaattttaagggt
ggtgagcatggtggggaaactcagttttacttttaataagatcagaaaagattatattca
aatgctagttggaagaaaacgcccttcctgggctccagttaaaaagaaaattagtaaaga
gtccctcatcgcgcagggctctttttcttcatacagaaacggaggaacgtcgtattgatg
ttcctcttgtaattaaagcgaaaaaagatatggctgattttacaaaaggtaaaagaagat
ttagcggattggctttatacagagcaacctgctgaacttgtttttgatgatgaagtagat
agggacttatctagcattaatcgatggtatctgttgacttggatgaaataaattaataga
gggtaaaggcgttattaactttgtttgtccaatgccatataaattaggaaaacaaaatat
tcacacgttcctcaaaaaggtgatactgaaagttacaacttcttttattaatcaagggaa
tatagaagcacctccaaatattgaaatcgaagcacagaaaccaagtaccatttttagatg
tgtggtttggtgagtcccccttataatcgtgattacttcagaatcgggttatcccttaaa
aacagagcaactaccctgtcgaaagaaatcaaaggcttatatgggatgaaatggctacca
ctgtaggttggagtaaagtcagttcaatggaagatggtgatccggttggtgaaatgaagt
ccgataaataaccaattctattgttctgattttggtaccagtacaagcaaaggatggcat
ggTGCAGCTGTTAAAAAAAATATACCTGGCGGTCCAGTACAAGATCTCATTATGCATGCT
TATGTTACATGTAAGAGTAAAAAGATTAATGAAATGGGCCGAGTGGGAGATAGCGATACT
TGATGAAAATAGCAAGGTTCTTTCAAAACTTGCTATGAAAGATATTATAGAAGATTAGAG
AAGAGAAGAGATAGTTCAGAAATCTGAACAAAATTTCGGAACGATGGTTATTGGATTATG
ATAACAAGCCAGAAAAACAGGGACTTGATTTATGAGAGTGGTGATTATCCGAATACATGG
AATCAGTATTTGGTCGATATGTGGATAGCTAGAACAGGAAATGTATGGGAGCTTATATAT
CAAATATCTTACCTGGACAGAGAAAGATGATTCCAGAACGATTTGCGCGGTGGACAGATG
AAAATAACTACCTATATGGAAAAAAGCTGCACAAATTCAGATCTAGTATTATGCAATGGC
AAGATGTTCCGCCCGTAGAAGCCGATGTCAAGTTAGTGATTTAAAGTTTTGGAaagtaaa
tttaaataccaaaaacgatccgccttacatttttgatgcaagagacaaaattattattga
tacagaaaaaagtcttgtaacaattaacggtaagaatgcaattaatttaaaagacatttt
tagtaattttccaactgtaatacgtggcgaaattttaatcgaaataatgccaccagatgt
taaagcgaccgttagttatagaggagaatatagatgagaacaccaagcggcattttgcat
gttgtggttttaaaacagatcaaatcgttgcagctatccagtcaaatgactattgggatg
acaaaaggcattgggaactgaaaaacaatgttgatatgttggatttttgctgtctttgat
ggacaactcattcggctacgttacaacaacaaaatcttgttctaaaagaagttcgcgatg
gaagagttgtaccatatgtcattacagaaacagagaaggaattcagataaacgatccatt
accacatatgcttcaggaggcttgggttcaaattgcctaaatcaggcattataaaaccac
aaaggatagaaggtaaaacagtaaacgaatttatcgatatggctcttgtaggcatgaaat
ggaaacgtggaaaaacagattatgcaggattccatacgatgaccattgatgaatttatgg
atccgttaacctttttgagaaaatagcttcttttgttcaaattagaaattcaatatcgtg
ttgagggttcaagggtcacaaatagttggatggtatgtcgtatatattcaaagtgcgtgg
ccgagacccactggcaaagaaatagagttaggtaaagattttgataggtgttacacgtat
tgaacattcaagagatattttgtacagcgttagtcggatttgtaaaaggtgaaggcgata
gtgtaatcactattgaaagtatataacaggggacttccgtatattgtcgataatgatgca
tttcaacgatggaacgaacgtggtaagcataagTTTGGGTTTTTATACGCCAGAAACAGA
AGAGTTAAATATGACGCCACAACGTTTAAATGACGATAATGGAAATAGAACAGAAAAAAT
CGTATTAATTTCATCAGTTTCGTATGAAGTAGACAGGACACAATCAATCGGGTCAGAATT
TTACGGACTAGCGCAGAGAACTAATCAATGATGGAGATACAATCCGAATCACAGATATCA
GGCCTTCACACCTAAGTCTTACCTGGATGCTACGTGTAAATTGCCGGTGGATGGTATCTT
TTACGGATCCTGGAACAGTGATAAATACGAATTTGGGGGGGATTATAGAGAGCTTAGTAG
ACCAAAACGAGGAATTACGGAAGATATACACCGAATCCTTAGTAAATTCAGGTGAAGAAC
AAGAAATGCTGGATCAGCTAGATAAATTGGTGAAAGAAGCGAATGAAACAGCAAGTAACG
CTAAGGAAAGAATCAGAAGCAGCGGAAAACACTTGCGAAAAGGTACAAGAGAATATTAAA
AATAATACTTGTTGAAaattatagaagctaagaatccaccgacaacaggtcttaaaccta
ataaaacgctttggcgtgatattagtaacggaaagcccggcatttttaaaaaatatggac
aggtacagcttgggaatcggttgtaccagatgttgaatcagttaagaaagaaacacttga
gcaggttaataaaaatattgaggtcacaaaaacagaattaaaccaaaaggtacaagaagc
acagacttcaagctaaggacaatttaataaagtacaggaaggtttacaaggtgtcagtcg
tacaatttctaatatcgaaaataaacaaggtgaaatcgataagaaagtaactcagtttga
acaggattctaatggatttaaaacttcctattgaatcgttaacgaaaaaagatactgaca
ttagcaataaattaaatacagttgaaacaactgtagaaggtacaaagaagagtatttctg
aatgtgcaacaaacaacaagtgaactaaagaaaacaACATACTGAAATAGAAGAAAAAGC
TGGGAAAATCAGTGAGAAGTTGACGAGTGTAGAAACAAAAGGATATTGTGATAAAGCTGG
TGGACGTAACCTTTTATTAAAATCAAAATGTTAAATATGAAAAAACAGGACTATCTATCA
ATCAATATACTCTAACTGAAAAATTCCTTTGCGGGTGAAGAATATACCTTTGTAATTAAA
GGGAGTGTCCCACAAGGACAGAAATTTGGAATTTGGCAGAATGGTGGGTCTAGCAATGTT
GGCTATGCAACAAGTGTTTACGCGAATGAATAACGTATGTAACCATTCAAAGCAGTTGCA
GCTACAAGTGGAAATGAACGAAAGTTAAGCTTATATAACTATCCGAGTAGGCACTACGAA
ATCTATTGTGGAATGGGTTTTGCCTTGTATAAAGGGAATAAGCCCGCAAAGATTGGACAG
CGCCGCCTGAAGAACAGGTACAACGGATGAATTCACCCAGAAAACAATTGAAATACAAAa
agtgtggatggaattaaagaaaacaatcacaaaagtggaaaataatcaaaatggttttga
taaacgtgttgctactgtagaaaaagatgcaactaccattaaacaaaatgtatcattaat
acaaaatacgcagacagacaaggaagacaattacaagaggcgaaagctggttgggaaaat
actgcgaaagcactgcaaggtaaagttgagctgaaacaagtagaggattatgttgctggg
tttaagatacctgagttgaaagcaaacagttgataaaaataaaacaagacttattgggcg
aattactaataaacttgcaacggaacaatttaatcagaaaatggactatagatcgacaac
cgtttcactataaatgaagagggtatcaatgccgcagcaaaaaagtgaatagaagtatac
acaatagagcaagcaaatggacgaatttgtgcaagaagattcttattgtaagagatatgg
aaacccgtcttcagttaactgaaaaagggcgttaagtctatctgtaaaagagaacgatgt
aattgcagcatttaatatgagcaaagaaaaacattacgttgaatgcgaacagaattaact
tagtaggtttcattacagcaaatcatataaaggaaaagttttagaaggggtaacacttaa
aacaagtggaaacagatttgttgaaataaataagcaagacatgaagattttcgatgcaga
taggccgcgtggttatataggatttatggaagcaaatgatggaagtattcaaccttcatt
agtccttgttctgataatagaaaatacgctggtac
>tig00000055|arrow|arrow|arrow|pilon
aaactgaaaaataataattgaacataaataaagacccatagaagcgtgtgtaagaggtgc
gagctgaaaattcctcttacaccgtttacctaaccatcgcttaggaaacaactgccccgt
atgagtcaatcttagtatatcatgtttccaaaatattaccattgagaaagttaggatgga
ggatttatgtttggagaagggggagtttttatgtgttttcgtaaaaaaatatgtgattta
atcgaagacagggacgatctaaactttacagatgtcgcaaataaaatgggtgtttcaaaa
caatatttacaaaagtttaaaaatcaaggtaacatcagttttcctaatttactgagattg
gcttcagttgtaagtacaaaaagtgaagagctttcaatgtttttacatgagtggtgcgta
gaattagatagtacagaagccattaagcatagttttgaatatgcagcattggttcgtgat
aaggttttattgaataaattactagaaaaacacaaaaatgaatctggtacagttgcagag
tatgtaaatgtttatggagtattatataagtatatgaatgatgaaatttcaggtactgaa
attattaagtgcttaaagatgtataaccgtccttctgataacatgttaaatattttgatt
gatattatgaaatgttacgattattatcatcaaaagaaattcaatgcaatgtttgatttg
gttgacgaaattgagaaagagttaatctcaattgatgagagtgatcgtaaaatgtttctt
aaggaatgttatatgtatcgacttgcagaagtgttttccccgcttaatctacaaagaaaa
aatttagagtcttcaagatattatgccaagttattaatagaagcaaatctatgtacaaaa
actgtttcagatgctttatatttattggggatgtcatatttaattgatgatgaggaactt
tgtttagagtatttacaggaaagttataatttatccaaaaaagtaaatgacgcttcaatt
gaagcagcagcgcgttataatttagatgttgtcaaaatgtatttaaaccttagtttgcca
ttagattcagatgtacgtttaatcaattttcaaaataatcccacagatgaagattcacga
gatggattaaaagaaattttaaagtcaaatggagaaagagattttttaagactttttcta
gcaatcactgatacagagcctaacagaatatacgaatgttttaaagaatttcttgttcaa
tcgaactacctctttgtaagtttagtagctaaagaaataaatagaagaggggataattcc
ttgctagtacagcaaatgattgattataatatggataaaggagtggatgaaaatgaaaaa
atttactttagtactttgcgccttttcaatgttagctgtgagtagtgtttcgtataatat
tataaaaaaaggttcatttcaatctgtagaaattaaaccaggtggctaaaaagcgcagca
tatgctgtgcttttttatttggggcagctctattaatgagactgagttttatcggtaaac
taaaaaaagaaataaagaatttgtttactcttctatttttcctttcaatatatgataaaa
ttttcgacaaatagagcctaaactgttggaaaagagtaaataaaaatgggattaaacgga
cttatagggggaatagaaatgacgaaagaagagatcgtagaattatttttgaacacagta
gatgaagctaaaccggaattaattgaagaatatatagaagaaagttttagaatttaaaag
atagcccgtctccaatatgaggggctattttttttcgttattatgatattcttctaatgt
tttggttatcgccaacatctgttgaagtacaatttcctgtttttcctcagggagcgtatc
taatcgttccataatttccttaaattttgtgtgtttctttatatctaattcgttaccacg
tcctagtaggaaatcagttgttacttctaatgtatcagataattttgcaatggtatctgg
tgaaggaaagcgttcttcggattcataataaccaattacacgagacgaagctcctacctt
tttccctagtatttcttgcgtccagttacgttgttttctaagtttttttattctagcccc
tatgcccatcaatttaatcacctcataaagttattcatttgaacaacttgttctctttga
ggttaatcatagcacattatgttcgaaaagtcattgacaatgtataaattgttcgatatg
attgtaatcgaacaaaacgttcttacaggaggtagacatgaaacaatcaattatttatca
taaaatcgcagaacattgtggagttactgaaaggtatataagaatgctagataaaaaaga
gcgtagcccatccatggaagttgctaaaaaaatagctgactttttagatgaatcaataga
ggagattttttttaaccccaatacgaacgaaacgttcgtttttgaacggttttacccaaa
gttaattgaaggaaacgcttcaattaggcgttgatgtaaatataacctatatagggagtg
gtatccatgcacaaaaacttatttattgctcgaaaagagcaacgcatgacgcaagaagca
actgcaaatttaatcaatatagccccaaaaacatattatttaaaagagcacggtaaaagt
gatttcactctaaaagaagctcagaaactagcaaaatacttcaaaacaacagtggatgag
ttgtttgcaaaataaagagaaaaggggagagaaatacgcatgaaaaacggtaaaaggcca
actaaacgagagaagatacatatcaattcatataatttaaatcctgataattggctaatc
tttaagaagatagatggcgaattacatttagtgcatcgtcatacaaactcaatacgagtc
attccaagtgcatagggtggtggactggacaagcattattaaaatttaggagggctttac
TTAACCAGTTCAGCAAACGAACTGGTATTTGAAAGTAATGGGGAGGTAAGTAACAGATAG
TTTGACAATTGCTGAGATGTTTGGAGAAAGTGAGCTCAAAAACTATTAAAACGAGATATC
TTAGAAACAATGTTCGAATTAGCAAGTCTACAACATAATTGCTGAAGTGGATGAACTGAG
GTAGTTAATTTAATACGCTCAAATTTTGAGCCCATTGAATATCGAGATAACCGCAATCGT
ATACAAGAAAAAATACATTTTAAACATTCGATGCGTTTATGGCTCGTATCTATGAGTTAT
ACAGCGCAAAAAAGCAAGGTTACTAAAGGTAAAATACATAATGAGTTTAACCGTATGATA
AACAATATTCAGAGGCCAACAACATGTAGCCTACAGATCCCAATGAGTATTTTAAAGCTT
ACTTTTGAAGCGCTAGAAGGGCAAAAGCAAGAACTCCAGCACATCAAATCAGATGTCAAA
GACTTACGAGAAAATGCGCCGTTATTTGCTGTAGAATGCGATGAAATATCAAATGCAGTC
AAGCGTCATGGCGTTGCGCTATTAGGTGGTAAACAGTCTAATGCGTACCAACATGCGGGG
ATTAGAGGTAAGGTCTACCGTGATATCTATAATCAGTTATATCGTGAATTTTGGAGTAAC
AAGCCATAAAGCAATTAAACGTGGTCATTTGGCACTCGCAACAAAGATTGTTGGAGCGTA
TACGTTTACCTATTGTGCTGAGTGAGAAAATTAATATAGTAAACTCTCAAATTAAGTTTT
CTGAGATGTAAAAAAGTTGGAAGGAGGAAATAACCATGATGGAAGAAAGTGTTTTTTTCA
GTATGTATCACTGGGTTTCTGATCTGTGGACTTCTACTTGTTGTTTATGCACTAGATAAG
CCAATTAAAGAATTTACAAAAGATGTGAATGAATTTGAGGGGAGAAAGCGCTATGACGGT
ATCAATTTTAAAGAAAGATATACAGAAAAAACAAATACTAGATGAATTCTTGGAGCATTG
TGAAAAGAAACAAATAGAGGCGATTCAAAAGAATGATCCATTGTTACTTTGTACTTGGAT
TAAAGAAGCAAGATTGGCTCGACGGGAGCTTATAGCGCTATACCGTGAGAAAGAAAAATA
TGATACCCAACTTGAACGGGATCGTAAAAGCATTCTAGGGATTGTGGAACATTTGAAAAG
TAGAGGTATCAATGCTTCAGTTGTGAAGAGGGCGCATCATAATACGCTTTCTGAAGAGTG
CTGTTAAAAGTAAAAAAGCCCTATAAAATAGGACTTCTTCTGTACATAGGTCATACTACT
TGTTTCGTGCACTGACATTCATCATTAAACAGTATATCAGATATATTCTGAATTATCTTC
ATGTAAATGCTTTAGAATGACGAAAAGACCTAAAATTAGGTCTTCTCATCGGCAATATCA
GTCTAGAACAGTATACCTAACAGGAGTGAGTTAAGTAACCGGAATGCTCTTATAGTATAG
CAAACTATTACATTTAAAAACAAGAAGGGATGGTAAAAGGAAATGACAGCAGAAGAATTA
TTTGAAGAAAAGAAATATTTAGTGATTGCAGCAGTTAAGCAACAATTTGGAAGTATCGCA
AGAGCTGGACAGATTGCAGAAATAAACAATATGGATTTGGATGATTTAATACAAGTTGGC
CATCTGTATTTTATGGGAGCATTGTATGAATTATGATCCAGAGAGAGTAGATACATTCAA
TGCATACGTGATGAAAGGCATGAAATGGGCAATGAGTGATGAGCTTCACTTGAAAGGGAC
GCCTTTTAAGATAAGCAGACGAGTTGGTCATGAGGAACGGAATAAAATGAATATTCATTC
GATTGATTTGCATCGAGATGGAGAAACGGTAAAAGAATTTTATGCAGTGTCTCCTATCGA
TGTGGAACAAGAAGCGATATTATCCATTGAATTTGAAGAAATGACGAGTGTACTTGAAGA
AAAAGAAAAGTCAATTATTCTGCACGTCGGTGAAGGGTATACCACAAGAGAAATTGCTGT
GAAATTAGAGATGAAGAAATCTACTGTTCAAACAAGAAAGACACGGGCATTTTTAAAGAT
GAATCCAGATTATAAGCCAATAAAACAAAAATCCTTTTTCTTGGGGAAAAGAATGATAAA
GAGAAACCACCAGTTGGGGCTGGTGATCTAATAGAAACACATGTTGCGTACGAGATGCAA
AAAAAGACCTGTTATAGCAGGTCAAAAGTCAGGGTATTTCGTGAAAGAATATAACTTATT
CATCATTCTAACAGGAAAAAGTGAAAAATAAAAGATTGAAAATAAAAAATATTAAATCTT
TTTGTTGAGAAATATCAAATACCCTAGTAGTAAAGATATATTGAAAAAATGTTAGATAGA
GAAGGGGGACTGGAATGAATACCAATGTAATAAAAGTCGCAAGAATAAACCTGCAAGGTA
ACACTTTAGACCAGGGCTGGTTTAAGTACCTTACTTTAGAAAATGGCAAGCCCTATATGG
TTGCGATTACAATACTTAGCGAAATTTTTTATTGGTATAAACCAACTGAAATAAAGGATG
AAAGAACAAATGAAATCCAATATAAACAAAAATTTAAAGCAGACAAACTTCAAAAAAGTT
ATCAACAATTGGCTGATTCATTTGGTTTTACCAAAAGACAAGTACAAGAAGCATGCAAAT
ACTTAGTAAAAAGAGAATTAATTGCAATTGAATTTCGTACGATCATAGTTAACGGAACGA
GGCATAACAACGTTATGTATGTGGAACCAATTGTGAAGAACATCGAAAAAATTTCTATTT
TATATCAAGAACCTATCACATCAGAAAGTGACACCCTCCCACATTCTAATGAGAGAGGCT
CCCACACTAAAACGGAGGAGGCTCCTACATTGAAACGTGGACAAATACAAAGATTACTAC
AGAGAATACTACAGAGATTACTACAAATAAAAAGACTTCTTGTCACAAGTTTGAAACTTG
CGACATGGAGCATGCCAAATTGTTATTCCAGTTAATTTTAGAAACCAATCCAGAACATAA
AGAGCCGAACTTCGAGAAGTGGGCCAATGAATTCCGCTTAATTCGCGAAAGAGACAAGAA
AACAAATCAACAAATTGTGTATCTCTTGGAATGGTCTCAGGATCATTCCTTCTGGAAAAA
AAATATATTGTCACCTAGTAAGTTGAGAAAGCAATGGGACAGGTTAGTAATTGAAGCCAA
AGAAGAACACGAGGTGAAGAAAAATGAGCAGATTCGCAAGCATAGCGGAAGTCATGGCAG
ATTTGCAAAAGAGGGCTATGAAAAATTGCCAGAACCAACAAAAAAGTGGAGAGAACTTAC
AGACAAGGAACGAGAGGAATCACAACAAGAATATGAAAATAACATTGAATGGCTCGGAGA
AGACGCTTAATGATACCTGTCCGTTATGCAGTGGAACGGGAATGATCTTAAATGGATGGA
CAGGTAGAATGTGTGATTGCCAAAAGAAACAATCTGAAATAGCAAGGTTGAAAAATGCAA
TGATACCAGAAGAATTTGAAGAAGCACGTTTTAAAAATTATATTCGTCATACCGATATGC
AAAAGAAAATGTTTAACAGCATGATGGAATACTTAAAAAAGTTTAATGAAATCAGGGATA
CGAAGCGCAATAGCTTTGGATATATCGCTACATATGGCGAGGGAAGGTTAAAAGCCTTAT
CCATCAATGAACGGGTTGAGAAAATGAAACTTCACAACAATTACGGATTAGGTAAAACGC
ATCTACAAATAGCAGCTGCTAGGTGGATTATACAAAATGTTCAAACTGTAAATAAAGACA
TTGTAAATGCACAACCGAGAGGGTGCAGAGTAGTTTGTATAAGTGATGTCACTTTTATGA
CAGAGATTATGTCAGCAAAGCGTGATGATAAAAAGGAGTACTTTGAAAAGCTCCATACAG
TCGTAGAGTATGCGGATGTGCTGGTTTGGGATGATCTAGGTAAGAGCAAACATACAGAAT
CTCGTGAAGAAATGTACTACGAAATCATTAATGAGCGATATAAGCGTAAAGCGCCCATCA
TTTTTAGCTCAAATGAAGATGAATATACCTTACCTGAAAAAATTGGGTTTGCAGCTGCTG
ATAGATTGCTAGGGATGGCAAATCACTATTTGATTGAAGTCGAGGGAGAAAGTTATAGAC
GGTAAAGGGGAGAAATCAATCATTTTGTGGGAATGGAGTTGAGTGTATGGAACAATTAAC
CTTTGAAGATATCGTAGGAAACATGGATTATACAGCGCATAGTACGGCTGAGAAATTCCT
CTCTAATCATTCAGTAACACCTACCTATGCAGTAGAATTTTTTGACCGAGATGAAAAACA
GAAGTTACGTTGGTTTGAAGTGAATACAGAGGCTGAAGCAAAAGAAAAAGCGGTAGAAAC
ATACGGGAGAATTCAAATCATTAAAGTATATGTGTCCAATCGAACATTGAAAGAAATTAT
GGAGCTGGACTAAGGGCATTTTTATCAAGAGAGCACATGCATTTCCTAAAATGGACAAGC
CAATGCAAAGGAGAACAGGCATAGATGAAAAGAGAAATAGACATGAAAACAAACGGCATT
TACATTGTGGTGGATGGAAAAATCAACTTTGAAGAACCCCCAAAGAGCGGCTACGGACAG
CAAGTCTTATATTGGGTAAAGGGAAAAGTGTCTCATACACAAACAACGATTACGAAGAAG
TTTAAATAAAACGAGGTGGGAAAATAATGAATATACAAGAAGCTACTAAGTTAGCGATGG
AACAAAATAAATTTATTTCACGATTACACTTTATGAAGACCTTTAAGGTCAAGATTAAGC
CAACAAATACGTATGAGTTGTGTGGAAATTATCCAATTTATCCTAACGAATTTAAACCGC
GCAGGGCGTGGAATCCCTGCGCAGATGATTTAATTGCTGATGATTGGATAATTGTTGATT
AAGGTAACCATGATCTTGCTTCTTTTGCAAATTTGTATCCGGTTTTAAGAGAATTATTCT
CTTCACAATATGCAATCCCTTGTGGAAGTAAGACAGTGTTATAGGCAACATTGTCTGCTG
CATACACAGAGACTAAATCTTCATCTCGCAAACGATAGAGTGCTTTCGAAATAAAATCAT
CAGTCTCATTTTGGTACAACTCTTTAAATGTTTCAAAAGAGAACATATCTGTCCCATGGT
TTTTATACTCAGTTACCATGTATTTTAGTAGTTTTTCTGAAAGCTTAGTTATTTTCATTA
ATTACACCTCCCCTCTATGGGGAATTATATCAAGAAAATTACAATAAATGAGAATTTTAT
GGGGAATTTAGTCGGGAAGCAAGTCAAGCACGTGTAGATGTAAAGTAAGACAAAATTTGA
ATTTTATTAAAAAATGGAGGAATGAACCATGAATACAGTAATTATTCAATTCGGTCAAGG
TACAGAAGCATGGAAGGATATGCGAGAGATTACGAAATTTCTACAAGAGAAAGGCTATTT
CATTGAACCTTATGAAGAAATTGGATCTGTAAAACTAACTAAGAAAATCAGTGACGAATT
AGTGGATAAGATAAGAAAATTCAATTGTGATCTTTGCTTTCAAAATAAGGATATTGAAGA
GAAATCAATTTATCAATTTGATGAAGGTGGCGACATTGTCGCATGCATGGATTGTGAGAA
AAAAGCGTTTGAACATTCAAAAAACTAAACCAAAGCGTTATTTTGTAGCCATGTAAAAAA
AGTGCATATTTAATATGTACTCTTGAAAAAAGGAGGCACTTTTGAGAGATGAGACATAAT
ACAGCGTATGCTCGTCTCAAGTAAAAGTGCATCGAACTCAATAAAATATTTGTTTTGGAG
GGAAATGAAAGTGGCGAAATGCAATTATGTTGGATGTGACAATGATGCAACAACCAAAGG
TTTTATATTTGCTAGAGATCCACAAGGCAGGAAACATCTTCCTACAGATGTATACGCTTG
CGATAAACATAAAAAGTCTCTCAGTTTTTTTGAATATAACACTGCTAAAACAAACTAAAT
TTTGATTTGGAGGAGAACGTAATGGAAATCAAAGTGAATGAGCAAACACAACGTTTTTAT
CTAGCGTTTGATGAATGGGTACAATGGGTACCTGCAGTTGGTCATGGAATTAAAGTGGGA
CAATATCATTTTTGTGCAATTCCATTAAGTGACTCTATTAATGTTTCAGAAGTAACGTCA
GGTGTGAAGGCTATAAGTGTCCCTATAAATTTAAAGGTTTGGATGTTAACAAGCACTAAG
GAAGATACAATGAGGTTTTTAGAAAAAGTTGGTGAGCATTTAAAAATAATTATGGAAGAA
CGAGGGGATTTTGATGAGTTACTCAAAAAACAGAAAAAAATAGCTTTCGAACGTTTAGGT
GCGATGCCACCGATTGAAAATATTGATACGGATTGGATATTTGAGGAGGAAAGTGAAGTT
GTACATTAATTGATACAAAATCTTTATTTTTAAATTAAAGAGCGCCTTGTAAAGCTCCTC
TGATACCTAATCATAATGAAAATAACGAGCTCATATAGGGAAGTATTTATAATAATTAGG
GATCATTATGTTCCAGCTTAGATTTCTCGGCTGGAGGAATAAAATGCTCACGGACAAAGT
TTTGATAAATCATACCGCTTATAAATGTAATATAAAACACTACACACAAAAAGATTAAAA
TGTATTTAAATACCTTTTTCAAATTAGCACCACCCTAAAAGAGAGTTTTAATAGGATGTG
TAAAAAAAGGTACGATTATACAAGGGCGGAGCGGTTAGCAAGAATAAAATAAAAACGTTA
TTTTAAATTTAATAAAAAAAAGAGCACATTAATGTATGTGCTCTAGGTAAATATTTTAAA
AAAAGGAGTCTTAAAGAATTTAAATTGTCAATACACTATATGTTTGTCTTAAAAAAATGT
GCATGAGATAAAATAGAAATTTTATTTGGGTGAAAGTGAGGTGTAGGGGCTGGAATTAGT
TTTTTGGATAGTTATCTTCATTGTAATGGGCCAAATTGCTTGTACAAAGATGGATTTACA
ACAATTTTTAGATACTTATAAGGAAATGCTGGTTATACAAAACAAAAAGATTGATGACTT
ATTGAGATATATTAATAAGTGTTAATTAGTAGAAAATATTTAAAAAGAAGGACCCACATT
GAGGGGGTGGGTCCTTTTACTGAAGCCAGGCATATATACTAAGCATATAGAGATTAACTA
TATATTACCAAAAACGAATTGAAATTTCTATGTGCTAATTGTTGAGAAATAATTTATAAA
AGTTTTATTTTGTAGAAAATCAACAAAATAAAACGAGCACTTGTGCCAGAGTGCCCGTTT
TATAAGATGACATCATTTATTATGTTATGTTTGTGAGTCATGAACAATTAAATGAGTCGA
AAAGTAAGGTTCGAAATAGTTTATGTACCTGTTAATAAATAGGTGCTTGTACTAAAAAGA
AGTGAAGAAATACAAGGGAGGATTATTGGAGTTCCGGCTTATCGCCCATGTATAGTATGT
GCTATGTATGAAAGGATATTCAGATTTGCAAAAAATAAAAAGAGCACCTTCGAACAGTGC
TCTTTCCCGGAAGTGTATATTACATGGACTTGCAAGAGGTTTTTAAGGAATAAAATGAAT
AAGCTCGCTCCTGAAAGGAAGAAGCCATACAATAACATATGAAAACGTCGTCGCAGGAGT
GACAATGAAAGTATTTAAACCCAACAAAATGATCCTTTTAAGTGGTATTTGAATGTTTTT
TTGTAATTTCATAGCGAAAAATATTTTATCAGAATTGGTAGGATGCACAAATTTACTGTC
GAATTGATACATGAACTAGAAGGAGGGAGACAGTATATGCTATATCATTGATAAAATTAG
GGAAGCATTAGAATCTGAAGTAAAGCAATCTGAGGGGAGATTATATTTTGATTCAGTTAA
TTTTGGAGTTTGGGTGTCAAAAAGTATTTTGTATATCGAAAAGTATCATAAAGATTCTTT
TATAGTAAATCAAATGAAGCAAAGTTATAAAGAAATAGATTATACAAATAATTATACATT
TTACAAATTGATGTTAAGTACATTGAAAGTAATACAAGAAGAGGAAAAATGAAGAAAAAG
AGGAGGCTAAAGCATAATTTATAATCAATTGAAGGGAAAGTCATAAGGTTATCATATAAG
TTTTGAGTAGAAGAATGGAATAAAGTCCGGCTAGAAAACTAGAGGACACCAATTCATTAA
AGCAGCAATTCAAGCTGTTTTAGGAATAGGTGTCCTTTTATTTTGAGAAGGGGAGATGGG
GAGATGAAGGTGTTGAGAGATCAATTACGTGAATGGAAAAGCAATCAAACAAAAAGAAAA
CTAAGAAAAAACGAAAGAGAAGTTAAGCACTCGTCAAATGAGGATTTAATGGAGGGGTAT
AGGCCTTGTTATGAACGAAGATATGGAGCATAAGAGAAAAGTAATTTAAAAAATAAAAAG
GAGTGGTCTGGAATGACTAAGCAATTATCTTTCTTACCAAAAAtcgatagagcagcaacg
caagagcaattggaggggatgttggaaagtttagtatatataagcaatttggaatga
>tig00000056|arrow|arrow|arrow|pilon
taaaaatcaaggtaacatcagttttcctaatttactgagattggcttcagttgtaagtac
aaaaagtgaagagctttcaatgtttttacatgagtggtgcgtagaattagatagtacaga
agccattaagcatagttttgaatatgcagcattggttcgtgataaggttttattgaataa
attactagaaaaacacaaaaatgaatctggtacagttgcagagtatgtaaatgtttatgg
agtattatataagtatatgaatgatgaaatttcaggtactgaaattattaagtgcttaaa
gatgtataaccgtccttctgataacatgttaaatattttgattgatattatgaaatgtta
cgattattatcatcaaaagaaattcaatgcaatgtttgatttggttgacgaaattgagaa
agagttaatctcaattgatgagagtgatcgtaaaatgtttcttaaggaatgttatatgta
tcgacttgcagaagtgttttccccgcttaatctacaaagaaaaaatttagagtcttcaag
atattatgccaagttattaatagaagcaaatctatgtacaaaaactgtttcagatgcttt
atatttattggggatgtcatatttaattgatgatgaggaactttgtttagagtatttaca
ggaaagttataatttatccaaaaaagtaaatgacgcttcaattgaagcagcagcgcgtta
taatttagatgttgtcaaaatgtatttaaaccttagtttgccattagattcagatgtacg
tttaatcaattttcaaaataatcccacagatgaagattcacgagatggattaaaagaaat
tttaaagtcaaatggagaaagagattttttaagactttttctagcaatcactgatacaga
gcctaacagaatatacgaatgttttaaagaatttcttgttcaatcgaactacctctttgt
aagtttagtagctaaagaaataaatagaagaggggataattccttgctagtacagcaaat
gattgattataatatggataaaggagtggatgaaaatgaaaaaatttactttagtacttt
gcgccttttcaatgttagctgtgagtagtgtttcgtataatattataaaaaaaggttcat
ttcaatctgtagaaattaaaCCAGGTGGCTAAAAAGCGCAGCATATGCTGTGCTTTTTTA
TTTGGGGCAGCTCTATTAATGAGACTGAGTTTTATCGGTAAACTAAAAAAAGAAATAAAG
AATTTGTTTACTCTTCTATTTTTCCTTTCAATATATGATAAAATTTTCGACAAATAGAGC
CTAAACTGTTGGAAAAGAGTAAATAAAAATGGGATTAAACGGACTTATAGGGGGAATAGA
AATGACGAAAGAAGAGATCGTAGAATTATTTTTGAACACAGTAGATGAAGCTAAACCGGA
ATTAATTGAAGAATATATAGAAGAAAGTTTTAGAATTTAAAAGATAGCCCGTCTCCAATA
tgaggggctattttttttcgttattatgatattcttctaatgttttggttatcgccaaca
tctgttgaagtacaatttcctgtttttcctcagggagcgtatctaatcgttccataattt
ccttaaattttgtgtgtttctttatatctaattcgttaccacgtcctagtaggaaatcag
ttgttacttctaatgtatcagataattttgcaatggtatctggtgaaggaaagcgttctt
cggattcataataaccaattacacgagacgaagctcctacctttttccctagtatttctt
gcgtccagttacgttgttttctaagtttttttattctagcccctatgcccatcaatttaa
tcacctcataaagttattcatttgaacaacttgttctctttgaggttaatcatagcacat
tatgttcgaaaagtcattgacaatgtataaattgttcgatatgattgtaatcgaacaaaa
cgttcttacaggaggtagacatgaaacaatcaattatttatcataaaatcgcagaacatt
gtggagttactgaaaggtatataagaatgctagataaaaaagagcgtagcccatccatgg
aagttgctaaaaaaatagctgactttttagatgaatcaatagaggagattttttttaacc
ccaatacgaacgaaacgttcgtttttgaacggttttacccaaagttaattgaaggaaacg
cttcaattaggcgttgatgtaaatataacctatatagggagtggtatccatgcacaaaaa
cttatttattgctcgaaaagagcaacgcatgacgcaagaagcaactgcaaatttaatcaa
tatagccccaaaaacatattatttaaaagagcacggtaaaagtgatttcactctaaaaga
agctcagaaactagcaaaatacttcaaaacaacagtggatgagttgtttgcaaaataaag
agaaaaggggagagaaatacgcatgaaaaacggtaaaaggCTAAACGAGAGAGTAGATTA
CATATCAATTCATATAATTAAAGAATCCTGAGTAATTGCTAATCTTTAAGAAGATAGATG
GCGAATTACATTTAGTGCATCGTCATACAAACTCAGATACGAGTCATACCAAAGTGCATA
GGGTGGTGGACTGGACAAGCATTATTAAAATTTAGGAGGTGCTTTACATGATGGATAACA
GTAGCAAACGAACTGGTATTTGAGAAGTAATGGTGAGGTAGTAACAGATAGTTTGACCAA
TTGCTGAGATGTTTGGAAAGGAGCACAAAAATATAAAACGAGATATCTTAGAAACAATTT
CGAAATTAGCAAGTCTACAACATAATGCAGAAGTGATGAACTAGGTATTAATTTATAATA
CGCTCAAATTTGAGCCATGAATATCGAGATAACCGCAATCGAATACAAGAAAAATACATT
TTAAACTTCGATGCGTTTAGGCTCGTAACTATGAGTTATACAACGCAAAAAGCAATGTTA
AGTAAAATACATCAATGAGTTTTAACCGTATGAAAAACTATATTCAGAGCCAACCACATG
TACCTACAGATCCCATGAGTATTTTAAAGCTTACTTTTGAAGCGCTAGAAGGGCAAAAGC
AAGAACTCCAGCACATCAAATCAGATGTCAAAGACTACGAGAAAATGCGCCGTTATTTGC
TGTAGAATGCGATGAAATATCAAATGCAGTCAAGCGTCATGGCGTTTGCGCTATTAGGTG
GTAAACAGTCTAATGCGTACCAACATGCGGGGATTAGAGGTAAGGTCTACCGTGATATCT
ATAATCAGTTATATCGTGAATTTTGGAGTAACAAGCCATAAAGCAATTAAACGTGGTCAT
TTGGCACTCGCAACAAAGATTGTTGGAGCGTATACGTTACCTATTGTGCTGAGTGAGAAA
ATTAATATAGTAAACTCTCAAATTAAGTTTTCTGAGATGTAAAAAAGTTGGAAGGAGGAA
ATAACCATGATGGAAGAAAGTTTTCTGTATGTATCACTGGGTTTCTGATCTGTGGGACTT
CTACTTGTTGTTTATGCACTAGATAAGCCAATTAAAGAATTTACAAAAGATGTGGAATGA
ATTTGAGGGGGAGAAAGCGCTATGACGGTATCAATTTTAAAGAAAGATATACAGAAAAAA
CAAATACTAGATGAATTCTTTGAGCATTGTGAAAAGAAACAAATAGAGGCGATTCAAAAG
AATGATCCATTGGTTACTTTGTACTTGGATTAAAGAAGCAAGATTGGCTCGACGGGAGCT
TATAGCGCTATACCGTGAGAAAGAAAAATATGATACCCAACTTGAACGGGATCGTAAAAG
CATTCTAGGGATTGTGGAACATTTGAAAAGTAGAGGTATCAATGCTTCAGTTGTGAAGAG
GGCGCATCATAATACGCTTTTCTGAAGAGTGCTGTTAAAAGTAAAAAAGCCCTATAAAAA
TAGGACTTCTTCTGTACATAGGTCATACTACTTGTTTCGTGCACTGACATTCATCATAAA
CAGTATATCAGATATATTCTGAATTATCTTCATGTAAATGCTTTAGAATGACGAAAAGAC
CTAAAATTAGGTCTTCTCATCGGCAATATCAGTCTAGAACAGTATACCTAACAGGAGTGA
GTTAAGTAACCGGAATGCTCTTATAGTATAGCAAACTATTACATTTAAAAACAAGAAGGG
ATGGTAAAAGGAAATGACAGCAGAAGAATTATTTGAAGAAAAGAAATATTTAGTGATTGC
AGCAGTTAAGCAACAATTTGGAAGTATCGCAAGAGCTGGACAGATTGCAGAAATAAACAA
TATGGATTTGGATGATTTAATACAAGTTGGCCATCTGTATTTATGGGAGCATTGTATGAA
TTATGATCCAGAGAGAGTAGATACATTCAATGCATACGTGATGAAAGGCATGAAATGGGC
AATGAGTGATGAGCTTCACTTGAAAGGGACGCCTTTTAAGATAAGCAGACGAGTTGGTCA
AGGAACGGAATAAAATGAATATTCATTCGATTGATTTGCATCGAGATGGAGAAACGGTAA
AAGAATTTTATGCAGTGTCTCCTATCGATGTGGAACAAGAAGCGATATTATCCATTGAAT
TTTGAAGAAATGACGAGTGTACTTGAAGAAAAAGAAAAGTCAATTATTCTGCACGTCGGT
GAAGGGTATACCACAAGAGAAATTGCTGTGAAATTAGAGATGAAGAAATCTACTGTTCAA
ACAAGAAAGACACGGGCATTTTTAAAGATGAATCCAGATTATAAGCCAATAAAACAAAAA
ATCCTTTTTCTTGGGGAAAAGAATGATAAAGAGAAACCACCAGTTGGGGCTGGTGATCTA
ATAGAAACACATGTTGCGTACGAGATGCAAAAAAAGACCTGTTATAGCAGGTCAAAAGTC
AGGGTATTTCGTGAAAGAATATAACTTATTCATCATTCTAACAGGAAAAAGTGAAAAATA
AAAGATTGAAAATAAAAAATATATTAAATCTTTTTGTTGAGAAATATCAAATACCCTAGT
AGTAAAGATATATTGAAAAAATGTTAGATAGAGAAGGGGGACTGGAATGAATACCAATGT
AATAAAAGTCGCAAGAATAAACCTGCAAGGTAACACTTTAGACCAGGGCTGGTTTAAGTA
CCTTACTTTAGAAAATGGCAAGCCCTATATGGTTGCGATTACAATACTTAGCGAAATTTT
TTATTGGTATAAACCAACTGAAATAAAGGATGAAAGAACAAATGAAATCCAATATAAACA
AAAATTTAAAGCAGACAAACTTCAAAAAAGTTATCAACAATTGGCTGATTCATTTGGTTT
TACCAAAAGACAAGTACAAGAAGCATGCAAATACTTAGTAAAAAGAGAATTAATTGCAAT
TGAATTTCGTACGATCATAGTTAACGGAACGAGGCATAACAACGTTATGTATGTGGAACC
AATTGTGAAGAACATCGAAAAAATTTCTATTTTATATCAAAAGAACCTATCACATCAGAA
AGTGACACCCTCCCACATTCTAATGAGAGAGGCTCCCACACTAAAACGGAGGAGGCTCCT
ACATTGAAACGTGGGACAAATACAAAGATTACTACAGAGAATACTACAGAGATTACTACA
AATAAAAAGACTTCTTGTCACAAGTTTGAAACTTGCGACATGGAGCATGCCAAATTGTTA
TTCCAGTTAATTTTAGAAACCAATCCAGAACATAAAGAGCCGAACTTCGAGAAGTGGGCC
AATGAATTCCGCTTAATTCGCGAAAGAGACAAGAAAACAAATCAACAAATTGTGTATCTC
TTGGAATGGTCTCAGGATCATTCCTTCTGGAAAAAAAATATATTGTCACCTAGTAAGTTG
AGAAAGCAATGGGACAGGTTAGTAATTGAAGCCAAAGAAGAACACGAGGTGAAGAAAAAT
GAGCAGATTCGCAAGCATAGCGGAAGTCATGGCAGATTTGCAAAAGAGGGCTATGAAAAA
ATTGCCAGAACCAACAAAAAAGTGGAGAGAACTTACAGACAAGGAACGAGAGGAATCACA
ACAAGAATATGAAAATAACATTGAATGGCTCGGAGAAGACGCTTAATGATACCTGTCCGT
TATGCAGTGGAACGGGAATGATCTTAAATGGATGGACAGGTAGAATGTGTGATTGCCAAA
AGAAACAATCTGAAATAGCAAGGTTGAAAAATGCAATGATACCAGAAGAATTTGAAGAAG
CACGTTTTAAAAATTATATTCGTCATACCGATATGCAAAAGAAAATGTTTAACAGCATGA
TGGAATACTTAAAAAAGTTTAATGAAATCAGGGATACGAAGCGCAATAGCTTTGGATATA
TCGCTACATATGGCGAGGGAAGGTTAAAAGCCTTATCCATCAATGAACGGGTTGAGAAAA
TGAAACTTCACAACAATTACGGATTAGGTAAAACGCATCTACAAATAGCAGCTGCTAGGT
GGATTATACAAAATGTTCAAAACTGTAAATAAAGACATTGTAAATGCACAACCGAGAGGG
TGCAGAGTAGTTTGTATAAGTGATGTCACTTTTATGACAGAGATTATGTCAGCAAAGCGT
GATGATAAAAAGGAGTACTTTGAAAAGCTCCATACAGTCGTAGAGTATGCGGATGTGCTG
GTTTGGGATGATCTAGGTAAGAGCAAACATACAGAATCTCGTGAAGAAATGTACTACGAA
ATCATTAATGAGCGATATAAGCGTAAAGCGCCCATCATTTTTAGCTCAAATGAAGATGAA
TATACCTTACCTGAAAAAATTGGGTTTGCAGCTGCTGATAGATTGCTAGGGATGGCAAAT
CACTATTTGATTGAAGTCGAGGGAGAAAGTTATAGACGGTAAAGGGGAGAAATCAATCAT
TTTGTGGGAATGGAGTTGAGTGTATGGAACAATTAACCTTTGAAGATATCGTAGGAAACA
TGGATTATACAGCGCATAGTACGGCTGAGAAATTCCTCTCTAATCATTCAGTAACACCTA
CCTATGCAGTAGAATTTTTTGACCGAGATGAAAAACAGAAGTTACGTTGGTTTGAAGTGA
ATACAGAGGCTGAAGCAAAAGAAAAAGCGGTAGAAACATACGGGAGAATTCAAATCATTA
AAGTATATGTGTCCAATCGAACATTGAAAGAAATTATGGAGCTGGACTAAGGGCATTTTT
ATCAAGAGAGCACATGCATTTCCTAAAATGGACAAGCCAATGCAAAGGAGAACAGGCATA
GATGAAAAGAGAAATAGACATGAAAACAAACGGCATTTACATTGTGGTGGATGGAAAAAT
CAACTTTGAAGAACCCCCAAAGAGCGGCTACGGACAGCAAGTCTTATATTGGGTAAAGGG
AAAAGTGTCTCATACACAAACAACGATTACGAAGAAGTTTAAATAAAACGAGGTGGGAAA
ATAATGAATATACAAGAAGCTACTAAGTTAGCGATGGAACAAAATAAATTTATTTCACGA
TTACACTTTATGAAGACCTTTAAGGTCAAGATTAAGCCAACAAATACGTATGAGTTGTGT
GGAAATTATCCAATTTATCCTAACGAATTTAAACCGCGCAGGGCGTGGAATCCCTGCGCA
GATGATTTAATTGCTGATGATTGGATAATTGTTGATTAAGGTAACCATGATCTTGCTTCT
TTTGCAAATTTGTATCCGGTTTTAAGAGAATTATTCTCTTCACAATATGCAATCCCTTGT
GGAAGTAAGACAGTGTTATAGGCAACATTGTCTGCTGCATACACAGAGACTAAATCTTCA
TCTCGCAAACGATAGAGTGCTTTCGAAATAAAATCATCAGTCTCATTTTGGTACAACTCT
TTAAATGTTTCAAAAGAGAACATATCTGTCCCATGGTTTTTATACTCAGTTACCATGTAT
TTTAGTAGTTTTTCTGAAAGCTTAGTTATTTTCATTAATTACACCTCCCCTCTATAGGGA
ATTATATCAAGAAAATTACAATAAATGAGAATTTTATGGGGAATTTAGTCGGGAAGCAAG
TCAAGCACGTGTAGATGTAAAGTAAGACAAAATTTGAATTTTGTACAAAAACGGAGGGGA
ATAGAATGGTGAGAAGTTTAGATTGGGGCGGATTGAAAAGTAATTGGGAAGCTTTTAAAG
AGTTCGTTCAAAGAGAAGGAAAAGGCACTAGCATATTAACGGAGTACTATTTTGTATTCA
GAGAAGACGACTGCGGTGATGAAGCGTACATTTTTACAACGCATTCTGACTTAGATGATT
GGCTATCGGAAATGTTTTGGCAATGGGAGCGTTATGATACTAGAAATGTTGAAGAATCGA
TGGATGATGTGTTTGTTTGGAAGTTAATTTCTGAAAGTGATTTTAAGCGTTTAGACACGC
TATATAAGGGAGCAAGAAAAACATCGATTGAAATCAATGGAGAAAGATACTATAGAAAGT
TAATAAAAGTATCTGTAGAGCCGACAGTTGTTGTTTCAACTAATTTTTATTAAAAGCGTT
ATTTTGTAGCCATGTAAAAAAAGTGCATATTTAATATGTACTCTTGAAAAAAGGAGGCAC
TTTTGAGAGATGAGACATAATACAGCGTATGCTCGTCTCAAGTAAAAGTGCATCGAACTC
AATAAAATATTTGTTTTGGAGGGAAATGAAAGTGGCGAAATGCAATTATGTTGGATGTGA
CAATGATGCAACAACCAAAGGTTTTATATTTGCTAGAGATCCACAAGGCAGGAAACATCT
TCCTACAGATGTATACGCTTGCGATAAACATAAAAAGTCTCTCAGTTTTTTTGAATATAA
CACTGCTAAAACAAACTAAATTTTGATTTGGAGGAGAACGTAATGGAAATCAAAGTGAAT
GAGCAAACACAACGTTTTTATCTAGCGTTTGATGAATGGGTACAATGGGTACCTGCAGTT
GGTCATGGAATTAAAGTGGGACAATATCATTTTTGTGCAATTCCATTAAGTGACTCTATT
AATGTTTCAGAAGTAACGTCAGGTGTGAAGGCTATAAGTGTCCCTATAAATTTAAAGGTT
TGGATGTTAACAAGCACTAAGGAAGATACAATGAGGTTTTTAGAAAAAGTTGGTGAGCAT
TTAAAAATAATTATGGAAGAACGAGGGGATTTTGATGAGTTACTCAAAAAACAGAAAAAA
ATAGCTTTCGAACGTTTAGGTGCGATGCCACCGATTGAAAATATTGATACGGATTGGATA
TTTGAGGAGGAAAGTGAAGTTGTACATTAATTGATACAAAATCTTTATTTTTAAATTAAA
GAGCGCCTTGTAAAGCTCCTCTGATACCTAATCATAATGAAAATAACGAGCTCATATAGG
GAAGTATTTATAATAATTAGGGATCATTATGTTCCAGCTTAGATTTCTCGGCTGGAGGAA
TAAAATGCTCACGGACAAAGTTTTGATAAATCATACCGCTTATAAATGTAATATAAAACA
CTACACACAAAAAGATTAAAATGTATTTAAATACCTTTTTCAAATTAGCACCACCCTAAA
AGAGAGTTTTAATAGGATGTGTAAAAAAAGGTACGATTATACAAGGGCGGAGCGGTTAGC
AAGAATAAAATAAAAACGTTATTTTAAATTTAATAAAAAAAAGAGCACATTAATGTATGT
GCTCTAGGTAAATATTTTAAAAAAAGGAGTCTTAAAGAATTTAAATTGTCAATACACTAT
ATGTTTGTCTTAAAAAAATGTGCATGAGATAAAATAGAAATTTTATTTGGGTGAAAGTGA
GGTGTAGGGGCTGGAATTAGTTTTTTGGATAGTTATCTTCATTGTAATGGGCCAAATTGC
TTGTACAAAGATGGATTTACAACAATTTTTAGATACTTATAAGGAAATGCTGGTTATACA
AAACAAAAAGATTGATGACTTATTGAGATATATTAATAAGTGTTAATTAGTAGAAAATAT
TTAAAAAGAAGGACCCACATTGAGGGGGTGGGTCCTTTTACTGAAGCCAGGCATATATAC
TAAGCATATAGAGATTAACTATATATTACCAAAAACGAATTGAAATTTCTATGTGCTAAT
TGTTGAGAAATAATTTATAAAAGTTTTATTTTGTAGAAAATCAACAAAATAAAACGAGCA
CTTGTGCCAGAGTGCCCGTTTTATAAGATGACATCATTTATTATGTTATGTTTGTGAGTC
ATGAACAATTAAATGAGTCGAAAAGTAAGGTTCGAAATAGTTTATGTACCTGTTAATAAA
TAGGTGCTTGTACTAAAAAGAAGTGAAGAAATACAAGGGAGGATTATTGGAGTTCCGGCT
TATCGCCCATGTATAGTATGTGCTATGTATGAAAGGATATTCAGATTTGCAAAAAATAAA
AAGAGCACCTTCGAACAGTGCTCTTTCCCGGAAGTGTATATTACATGGACTTGCAAGAGG
TTTTTAAGGAATAAAATGAATAAGCTCGCTCCTGAAAGGAAGAAGCCATACAATAACATA
TGAAAACGTCGTCGCAGGAGTGACAATGAAAGTATTTAAAACCCAACAAAATGATCCTTT
TAAGTGGTATTTGAATGTTTTTTTGTAATTTCATAGCGAAAAATATTTTATCAGAATTGG
TAGGATGCACAAATTTACTGTCGAATTGATACATGAACTAGAAGGAGGGAGACAGTATAT
GCTATATCATTTGATAAAATTAGGGGAAGCATTAGAATCTGAAGTAAAGCAATCTGAGGG
GAGATTATATTTTGATTCAGTTAATTTTGGAGTTTGGGTGTCAAAAAGTATTTTGTATAT
CGAAAAGTATCATAAAGATTCTTTTATAGTAAATCAAATGAAGCAAAGTTATAAAGAAAT
AGATTATACAAATAATTATACATTTTACAAATTGATGTTAAGTACATTGAAAGTAATACA
AGAAGAGGAAAATGAAGAAAAAGAGGAGGCTAAAGCATAATTTATAATCAATTGAAGGGA
AAGTCATAAGGTTATCATATAAGTTTTGAGTAGAAGAATGGAATAAAGTCCGGCTAGAAA
ACTAGAGGACACCAATTCATTAAAGCAGCAATTCAAGCTGTTTTAGGAATAGGTGTCCTT
TTATTTTGAGAAGGGAGATGGGGAGATGAAGGTGTTGAGAGATCAATTACGTGAATGGAA
AAGCAATCAAACAAAAAAGAAAACTAAGAAAAAACGAAAAGAGAAGTTAAGCACTCGTCA
AATTGAGGATTTAATGGAGGGGTATAGGCCTTGTTATGAACGAAGATATGGAGCAATAAG
AGAAAAGTAATTTAAAAATAAAAAGGAGTGGTCTGGAATGACTAAGCAATTATCTTTCTT
ACCAAAAATCGATAGAGCAGCAACGCAAGAGCAATTGGAGGGGATGTTGGAAAGTGTACG
TATATATAAGCAATTTGGAATGATACGTAAGGAAATGAAAGTCACTCCTTCTTATGAAAG
GAAAGAGCATGGTCCTACACATGCAGTTGGCAAACCGTTAGAAGATGTAGCAATCTCTAA
TATTCAACAAAGCAAGCGTGAAGAATGTTTAGAGAAAATGGCATTTCGAGTTGAACAAGC
ATTAAGTCGATTCGGAAACAATACAGTTGGAAAAAAACCAGAGGGACATTATAGTTAAAA
CGATATTTAGAAGACGAAGATGTATGCGATTATATGGTATATAACGAAATTGGCATGAGT
GAACGTACGTATCGACGTGTGAAAGCTAAAGCGTTTTATAAACTGGCCTTTGCTCTTAGA
CTAGAAGTTTATTGAAACTGAAGAAACTGGAGGGAATGAATCATGAATTTTGTCCAGCCC
ATACGTGATTCAGAGCAAATACAACAAATCAAAGAATATTTAAAAGAAAAGAATGCACGT
AACTATATTTTATTTGTAATGGGAATCAATACAGGTTACGTATCAGTGATATTTTAAAAC
TAAAGGTTGGAGATTTAAAAGGTAGTCATATCTCAATGCGAGAAATGAAAGACAGGTAAG
CAGAAACGCATACAAATAACAGCAGCACTAAAGAAGAGAGCTTCGATGGTTTAATGAAAA
TAGAGAAGATGATGAGTACCTATTAAAAAGTAGGCAGGGAAAAAATCGGCCAATCGGTCG
TAGTATGGCATATAAGATACTAAGTGGAGCGGCAGCAGAGTTCGGATTAGATGAAATAGG
AACACATACGCTAAGAAAGGACGTACGGTATCACATGTACATGCAAACGAAAAACATAGC
ATTACTTATGGAGATATTCAATCATTCGTCAGAGAAGGTCACGTTACGTTATATAGGTGT
AAACCAAGATGCAATGGATAAAGCAATGACTAGGTTTAAAATCTAATCATTGCTTTTTCT
TTTTACATCTATACAGTTACTCATAAATTTCGTAATGTGTAACTCAAAAGAGAAAGTGAA
ATGAAATCAATGATACCAAGGGTTTTGGCGAAGGGGTCAGTTACACACAATTAAACATAT
GGGTAATTGGAAGGTATAAAATATGCACATGACGTATACAAGTTATATAGAATGAATGAG
AGGTGGAACAGATGATGTGTGAAGAGTTATTACAAGCATTGGTTCAATATCAAATGCAGC
AAGGAGAAAAGCCGAACACATTAAGGTTAAACCAAGATTACTATAGAGCAGTATTAGAGC
AATTAGCTTATCCTGATTGGCTAATTGAAAAGAAAATTAAGAATTTGGATCAGTCGTTTC
TCGGAGTTCAGGTGGAACTAACAAGTGAAGTGGGAAACGTTTGAAATGAGGCAGATAAAA
AAAGTGGCAGAGTTTTGACCGCTTTTTGGCAGGAAATGTGCCGGTTGTTTGGAATTATCG
TGTTATATTTGTATTGTGAGAAGTGGCGGAAAACACAATTCACTATGTTGTTTTTAAATT
TCTAAACGGTTCGTAATGACGGCACATAAAATCCGAAACCAGCAGATGGTAATGATTGAA
TGATATCCGTTATGAAGGAGAGCTTTTGCTCTTCTTCCAGTTACTTAATCATGTTGGCGC
AAATGAATGTAACAGCATTAGGTGATCGGAAGAAGGGTTAAAACTTCATGTACTTTATAT
TATAACTAATAAAAAAGATATACATTATAGTGTATATCTTTTTTTCATTTTGAATAAAAA
TGGACTATTAATATCAAATATGGAGGGTAAATATGAAGAATTTAATAAAACCAAATGAAG
TGGAAATTAATACTTCTGATGAAGGAGTGTATAATGGAGAGTTGGCAAAAAGTTGTTGAT
ATAAAGATGGATAGAGGAGAGGTTGATTATAGAGTCGTAATGGGAGATGGTTCAGAGTTT
TGGATTCCTTCGGAAAATAAACAGTGATTATTTTTAAAATTCTTAATATTATATTTAATA
TCATACCATCTTCTGTAAAAATTGAAATGTATTCCAATTTTAACGAAGGGTGGTTTGTTT
GAATTTAAAAGTTTAATCAAATTATTCAACTTCcaaatgat
>tig00000058|arrow|arrow|arrow|pilon
agaaaagtctatttatcaattcgataagtctggtgacattgtagcgtgtatagattgtga
gaaacaagcatttgaacagtcaaaaaaatagctattttggaggggaatgaaagtggagaa
atgcaattatgttggatgtaaaaatgatgcaacaaccaagggttttatattcgctagaga
tccacaaggcaggaagcatcttcctacagatgtatacgcttgcgataaacataaaaagtc
ttccagtttttttgaatataaaacagcaagaacaaactaaacaaaatttgaattttgtac
aaaaacggagggaaatagaatggtgagaagtttagattggggcggattgaaaagtaattg
ggaagcttttaaagagttcgttcaaagagaaggaaaaggcactagcatattaacggagta
ctattttgtattcagagaagacgactgcggtgatgaagcgtacatttttacaacgcattc
tgacttagatgattggctatcggaaatgttttggcaatgggagcgttatgatactagaaa
tgttgaagaatcgatggatgatgtgtttgtttggaagttaatttctgaaagtgattttaa
gcgtttagacacgctatataagggagcaagaaaaacatcgattgaaatcaatggagaaag
atactatagaaagttaataaaagtatctgtagagccgacagttgttgtttcaactaattt
ttattaaaagcgttatttgagagaaaaggagatgaatacattggcccaacactgtttaaa
ttgtgggaataagttagagacggttaattatgttgaaacttgcactaaatatatttgttc
tacgtgtaatgtacactggtttcaatctagaagagtagttgtagagtggactaaacaaaa
gattaaagcagacaatacAAAATAGTTATTTGAATTAGTTTTATTAATAAAAAGAGCACA
CTTGTATATGTGCTCTCAATAAGGTAGATGAATGTCTCATGAAACAGAAAAATCCCAAAA
GTTGTAATCAGATTTTCATGAGTAAATTTTTAATATTGTATTCCTTATGTGAATTTATGG
AGCCTGTCATTAAAGAAACGATACGAGTTGGAGTTTTAACCCAAACGATATTTCATAATA
AGCGAAAAGGAGCACACATATAAGCATGCTCTTTAATAAGAAAGGTAGATCTCTATGAGC
GCAGAGACTACATACAATATCCATATGTTTGTTTCTTTTAAATGTGAAGAAAAAATCAAC
AAAAGGTCAATGTAAACTCAATAAAAATTCAACAAAAACGCTATTTTATTAGAAAAGGAG
GAATTATATTGCCAGTTGCTAATCAAATCTTATTTTCAATAGTGTTGTTGCTCCTATATG
TAGGGAGTGTAATTGTAAGTCGTAAACTTATGAAACGAGTGATGGAAGAGGAAGAAATTT
ACCCAAATATTTTTATTATATGTTTAGTGTTAGTACCTATAGGAAATATTGCGGTTAGTA
TCCTTTGTTATCTTACTTTTTGCACAAAAAACTTAAATACAGACAAAATAGCTAAAAAAT
TCTTTGGAATGTAAAGATAAAACTTAACAAAAACTTCATTTTATCAGAAAGGTAGGATAA
TCAATGGCAAAACCAATTAGAACAAAGAAGCAACTAAACGAACGATTAGATTATATCCGT
agcatagcagaagctgaatggtgcaatagcgaaaaagcacatgtagaacaagataaattg
ttacgtgatgttcttgtaggaataacaagtggagctgaaaatcctgtttatttggcgggt
agggccttggaagtattcaatattgagtttagtagatggtattcgtaatttgaacaaaaa
tttcattttgtagaaaaggggaatgttaaatgtactttatggaaaaagaagaggatttag
ttgggaaagaaatagcttttacacacatggcacaatttgctaaggctattacgatcgtta
caaaagataagggaatattagtagttgaacaattccaagatgatggtagcagtgaaatca
gtatgtacggtaaatacaacgcaagagcatatgtgttaaagccataattggttaagaaaa
acattgcatgaaaaagggataatctctcacgaagaaattgaagaatacgagaatgaaata
cgcttagcgcatcaaaaacaacagaagaatataagaaaagacaagaagatacaagaaaga
cgagattatgaacgtttaaaagcgaaattcgaagatacaaataacaaaaagagcagctag
caaagctaactgcccggctggttctccaagggggaactgggagaaagtaacttaatggtt
tgtctacagtattgacggaatattgagttttattcagggggggaagagaaaatgacagaa
aaagcggagcctaaaatggttcctatggcatcttacggatggaacagagaaaaacactgt
gtagaattccaactgttaataaacgatgagatggagatgtaggatgacagatttgagaat
gaggcagttaatcgaggaataggagaatggttcagttacaatcaaaacttaataaaataa
tccttttaatagaaagtggagactgatataaatggcatatagcggagcacatggacctgc
atttgaaaatctaattaattggtcaaacgatatgtataagaaataatgaaattgcattaa
ttgaaaaaacgagctacacccgttgtagttacgaaaaaataatagggatggaagaattaa
agaaggatattacgagagaaaaatctacagtggattatgatgggatatataaaggtcgat
ttattgcatttgaggccaaggctactataaaagaaaaacgctttgatttaagtagatata
aagcctcaccaatacaaatgggttactacaagctgagcagatgggagcaatttgtttcat
tttattgagtttagtaaagaacattctatattcttagttccaTTTGCGCTAattaaagag
tatatgaaagcagcagaaaatggtggtcaaaatcaataaaaagagaagtatttgatgaga
gagcatatttagtaacaccaactaatcgtgcgttagtagattacctatattatgttgata
agttagaatggccaagtattagttaaagtaatagagggtgaagatatgaatgctaaagag
gcgcgtatcaaagttctaaatatgcaggataagtattgtaaaaattgtgagtatagatat
cagcaattggatcattgtagttcaaattgcaccatagggaaagaaaataataaaactagg
cgcatttctaggtggcaaagaagaagtgcaaaagcgaaaaaggaaaacgaaagaagaatg
gatagaatttgtgtgaaagctgcagctatgagagaagacggaatgacgtatacagctatt
gctagatactttggtattgcagatggtaaaaatgtatcggagcagctaaaaaaaagagga
ttaaattaaaatttcacttaccgtattaaaatgataaataaaaaaacaatgaaagtaata
gtccgcattcagagggcgtttgtgtgtaggaaagcaatttttcctgtaTACAATTCAGCG
TCCTCTTTTTATATAAAAGGAGGAACCTGGCTGATGAAAAATTAATGCAGCAGTATATAG
AAACAAGAAAAGAATTAGAAAATTCTAAGGGTAGGCGCAACAGAAAAGGATATAAGTATT
ATCAATGGAATGATCAGTGATATTAATTACGCTCTAGAATGGATGCGTACTGCTAAACAG
CCAGGGAAAAAAAAGAGGAATTGAACGTAGGGCGGCATATGAACGTGAGAAAACCATGTG
ACCCATTATTTAATGCAAAGATATGTGCGTAGTACTGTAATGCCAGTATATGAATGGATA
CAGCAGCAAAGAAAGTGTTATCTCTGAAAGGGACCGTATGCAGTAGAAGATGCATTAATC
AACTTTAACGGATAGAGAAAAGGAATATATGTAATGTCTAGAGGTCATGGTTTAACGATG
GAAAAAATATCTAATTATTTAGGGGTGAAAAAAACTACTATTCAAAAACCATTTAGAAAG
AGCAGATAAGAAGATTGGAAAAAGAATAAATGAAAGTCTCTTCTGCATGTTTTGATTTTA
GTTGCGAAAAATGTCGAAATTTGTGGTACAAATGCCCCCTATATATGAAAGGTTACCGAG
ACCTGTTCCCGATGGTATCTGTTTTTGGGTGACCAAGTGTTTGCTCGTATATAGATTCTA
TAGGGATGTTTTTTTCAATACACAATAAGCGATGGGATATTGCGAGTCTCATTGCTGCAA
ATCATTTTAATAAAGGGGTTGATTCTCATGTAGTAAAAATTAAAACAAGTACACCACCTA
TTTAAAAAGACGTCGGAAGAAATACAAACGTCTTGATATGAATCCTTTATAATTCGATAT
CGGTCAACGAAAGGCTATGCGACAGCCGAAGTATTGACTATACCTATTCAGAGGGAGGAC
TATTCTTAGTCTTCTCTCAGTCACTGAACGTAAAGTGCGTAGCTAAGAATACGGGGAATG
CAGTGGCTGAGAGAATGTTAAGAGTGATCTTGGCATTCGATTCACATAGACATATCCCCT
TATGTTCGAACGTGAATTTCTCCCATCCCCTTTAATATTTTTATAAGCCGTAAAAGAACC
GTCATTTTAATAGTGGCGGTTTCTTTTTTAAAGAAAGGATGAGGATATGAGTAATAAAGA
AAATGTAGAAATAACAATTATAGCGAACAACGAATTGTTAGAGAAACAATTAAGAAATAG
CACTTTAAGTGATGGAGCAGCTGTTAAGGAATTAAGAACAGTCACCATAACCATTAAGCA
ACAATAAAATCATTAGTATTCCTTATTTAAAGAGTGAACTATAGCATCCATAATGGGTGC
TTTTCTTTGTTATATAAAAAATTACACATTAAAGATCGTTTAACTATGTTAGATGGATAA
CGAATGTATACAGCTATAGTAGACAAATTAGACACTTAAAAAGGAGGATGAAGGATGGAT
AATCAATATCTTGCGGAAAGAATCGATCGATTAGAAAAATTAGTTAATGATTTAGATAGT
GTAAATCGAGATCAACAAAAAGTAATTAACGACTTATGTATGAGAATTGAAGGTGTAGTC
AACACGATTGATCATTTAAAAAAGGAATTAAGCACTAAAATGAGCGTTCTTCCTAAAGAT
GCGCAAGAAAAGATAGAGAAGTTAAAGAAAGCTGCGGAGGGAATTGTAGATGGCTAATAA
CAAATTAAAGATTAACATTGATTCGATACGACAGAAGCGTTAAAACAAATGAAGGAAGTA
ACTGAAGCTGCCAATGAATGTGTTGCTGCATTAGAGAGATTGGAGAAATTGACTAATAAA
TTTTCAGGTTTAGCGCGGGGAGGAATAGTGAGTGCTGGAATGATGATGTTCCTGTCACTT
AAATGGGGGACGATTGCCGAATCCGTTTCTAAAATTCAAGAAAATGAGAGTATTAGAGTG
CGACAGTTTTAATTAAACCAATAGCAATTATCGTAGAGCGCTTTCCGTGATCTGGGGCGT
CTTGTTGTTGTTAAGGAAAGATAAGCGCAAACGTGTTGCATTTTAGAAAACAAATGGACA
CAATGAACGGAAATAGAGGAGGAAATAATAATGAATTTCGGTCAAGCTCTAGAAGCGTTG
AAACAAGGTAAAAAAGTAAAAAGGTCTATTTTGGGGTGGATATTGGTTTCTCTCCAAGAA
TCCAGAGGTAAAAGAAGAACTGAACGCTGGATATGTAAGGGAATTTCAAACTCACGATAT
GATATTCGCTGTATTAAAGGATAATGGTGGGGTTGTACCCGCTCAAGCGTACCAAGCTGA
TATGTTAGCAGAAGATTGGGAGGTTGTTGAATAATGAGTTTTGGACAAGCGATAGTGGCA
CTAGTGCAAGGGAAAAACGTAGGCTCGTGAAGGATGGAACGGTAAAAATATGTTTTTGTA
TCTTATTGAAGGTAATAAATTGTCTAAGGGATTAGGATATGGATACGGCGAGTATGTAGG
GGTAGGAACCTTCATTTGTTGATACCATTGCAATGAAGACTGCACAAAATACAATTGTTG
TTGGCTGGCTCGCATCCCAAACGGATATGTTAGCAAATGACTGGGTAATTTTAAATTAAA
ATACAGATAGTTAACATAGTGAAGTTTATGCAAGAAATTAGGGTTAACGATTAATAAGAA
TGCTGTTAAATCAACGATGTATAAAAACTGTATAACGGTATAAAACAAGAATCGCTCAAC
CATGCGTATTTCCCATGTTAATGGACTGTCATATAATAACTATTATGTAAACTAAAACTG
TTAGGTCTATTCATTTCCCTGCATAAATTAGTTTTCGTTATGGATTTTTCAAAATAAGAT
TCCTTTTTGGAGTGGTTTTTTATGAAAAAGAAGCGATATATGAAGAAAAGAAAGAAAATG
AATCTTTATTATGTGACGAATGGATATACAGGATATAGCCAAATACATGTGTATGTCATT
GCGGAAAACCACGAGAGAGCAGAAGAGCTAGCTTCCAGAAGATTTAGAGAAGACGCTAGA
AATAAAGATTATGATGAAGTTCTTGCTAGGCATAAAAAAATAGGATGGCCTACAGATCAC
TTACAAGAATATCGTTATGATGAAAATTATTGGACCGACCTAGATGTCTATTGTGAAGCA
GAAGATGTATCGCAAGAATTTGTTTCTGATGTAAACGATTAAATACTGCTTTTTATTTTG
GAGGGAGTGATGGTAATGGAACAGGATATTAATGAAATAAGTTTTAAGTATCTTAGTCCT
ATATGCGAAACATTCAAACTTGATTTTGATGAAATCTCCGATGATGTCAAAAGACATGTG
AATGCTAACAATTCTAAAATCAATGCTTCTAATGCTGTTCTAGGTATGCGTTTTATCTTA
TCGAGAATATGGTGTACAGATATGCATAAGGAATTAGGTGCGATTGATTGGAAGACAGTA
AAAGAAAATATTTATAAGGTTTCTAGATCATTAGTTAGTAAACCGGAAGAACAATATCAA
TTCATTAGAAAAGTCGCTGGTGCACAAGGTTACTTTATGCTGTGGCTATTATTAGAAGAA
ATGCACGAGAAAGAAATGTTAGCGCTGGAATAAGTGCTATTTTTTATTTTGGAGGAGGAT
GAAGGATGGATAATCAAAACTACCAAATGAAAACTGAAATTGTTGAATTAAGAATACAAG
TTACTGGATTACAACGAACGATTGAAGGATTAACAAGAAAAGTAACTATGTTCGAAGAGG
AATTAGCAACGAAAGCGGATATAACTCATGTTCAATTAATAAATAAACAATCTGAAATAA
TTAAGAAGAGTAACGATAGTAAATCTATTCCTATGGATTGTAAAGTTGGAGTTTCATTAG
ATGGAAGAGTTGTAGCGGAATCTATTGTCGAACATACAGCTGATTCAATCAAATGTGGCG
TAATTAAAGGGAGTGAGATAAATGAAACTAGATAAACAAGAACAAGCTGTTGTAATTGGT
ACATTTATTTCAATGTTAGGACAGGACGTTGTAAATGAACGCATCGATAAAAAGAAATTA
GAAAGTGTACTTCCTATCTTTAATGAAATGCAAGATAATACAACACCAAAGCAAAAGAGA
GAAGCGATGATTAGTTTGCTTGGTAAAACGTTGGATGAATTCTTAGAAAAGTAGCCATAA
AAAAAGGAAAAGTAACTCGTATTGGGGACGAATTACTTTTCCAGATGACAATGTTAACTC
TATTATAGCAACTTGGACATATTTATAAAAGAGTAATTTGAATCTTTCGTAAAATAAATT
AGGGATTACCGCGAGGTGGTGGTTATGGCTAGACAACGTAGCCCAGATAGAGATAAAGCA
TTCGAAATATATAAAGCAAGTAAAGGTGAGAAGCCATTAGTTGATATTGCAGCAGAGTTA
AATCTCAAACCTTCGCAAATCAGAAAGTGGAAATCACAAGATAAATGGGATGAGCAAATG
AATGGTAACGTTACTATTGCAAAAAGGAGCGTTACCAATGTTAAAAATCCCAAAACGAAA
GAAAAATTAAAAGAGATTTTAGAGGATGAAGAGCTGACCGAAAAGGAACGGCTCTTTTGT
TTGTATTATGTGAAATACTTCAATGGTACACAAGCTGCGTTAAAGGCTGGTTACTCCAAA
GATGGTGCTCATGTACAAGCTAGCCGATTATTAAGACGTGAACGCGTTGCCTCTTATATA
AAAGAACTTAAAGGTGAGTTAGTCGAGAATGTATTTGTAGAAGCGATGGATGTACTAAAA
GAGTACATTAAGATTGCTTTTGCTGACATTACTAACTATGTGACCTTTGGGCAGAAGGAA
GTTCCTGTAATGGGATGTTCGGCCCTATGAAGGATGAAGCGGGTAATGAAATAACTCGTA
TTATCAATTATGTAGACTTGCATGAGGCTGATATGGTTGATGGTTCTATAATAACCGAAG
TAAAGCTTGGAAAAGATGTGTGTCAGTAAAACTTGCTGACAGATGAAAGCACTGGACAAA
CTATCACAGTACTTTGATTTGGGTACCTGACAATTTCAAACGGAAAATCGAAGAAGAACG
CCACAAAATACAGATGGAAGTGCAAAAAGCTCAAATTGATAAAATTAAAAGCAGATACTT
CTCGCATTAAAGGTGATGAAGGTGAAGAGTATGAAGATGATGGATTTATCGATGCATTAG
AAGGTAAAACAGCAGAGGTGTGGGAAGATGAAACTTAAACCTGCTCCTTTTAAATTCAGA
CCATTCTCTAAGAAACAATTACAAGTACTTACTTGGTAGGAGAAAAGATTCACCTGTGAA
GGAGCATGACGGCATTATATGCGATGGTTCTATTCGTGCTGGCAAAACAGTATCGAATGG
CTCTTTCTTATGTTTATGTGGGGAACAGAAACAATTAATGGAGAGAATTTAGGTATGGCA
GGTAAAACACTAGGCTCCCTGCGGACGTAACGACATATACTACTCATTTCCAAGCAACAA
TGATGAACATCGCGTAAATCTAAAGAGTACTGGACCCTTCTATCAGATAATATGCTTACT
ATTAGCAAAGATGGCCCACACAATCATATCATATATTCGGTGGTAAAGGACGAATCATCA
CAAGAACATAATCCAAGGTATTACATTAGCTGTCATGATATTTTGATGCAGTTGCTCTTA
TGCCAAGAGCTTGTAAACCAGGCAACAGGACGAAGTTTCTATCGAAGGCTCACAAGTATT
GGTTTAACTGTAACCCTGCCCGGTCCCGTATCATTGGTTCAAACTCGAATGGATAGATAA
TAAGGAAGACAAGAACCTGCTACATATTCATTTTACAAGGACGATAATCTTTCTTTATCT
GAAAAAGTGAAGCAAAGATACTATCGCATGTATAGCGGAGTTTTCTTCCAACGATTCATT
TTAGGACTGTGGGTGCTTGCAGAAGGCATTGTATATGACATGTTTAATAAAGAAAAACAT
GTTGTAAAACCAACAGAAAGAGAATACGAGAAGTATTATGTATCTTGTGACTATGGTACA
CAAAACCCTATGCCATAAGATTATGGGGCCATAATGTGATGGTATATGGTACAAAAACAA
AGATATCATTATGACGGTCGTAAGAACTCGCAACAACAAAACTGATGATGAGTATCTGGA
TGATCTAAAAGAATTTGTCGGCAGAAATCTTCTATTCGTGGGGATTATCGTTGACCCTTC
CGCGGCTTCCTTTATCGCTTTCTACGAAGCATCGGTTTCAAAGTTATTAAAGCCAAGAAT
GAAAGTTATAGATGGTATACGAAATGAGCGAGACTACTGAATGAAGAGACAAATAAAATA
CCACCGACTGCTGTAAAGAAACATTTCGTGAATACGCTCTTATACTTGGGATGAAAAGTA
CAGACTCGTGGTGAAGATAAACCGATAAAGACAATGACCACCAGATGGTGGGTGActcgt
tattttgtaaatacagtcgtggtaactaataacaaagcgaaagctgttaagtcaatctat
taaggaggtgagacgatgtttgaacactacattccgttactggatgaagaaaatggtgaa
cccacacctaagctactcaaaaagattattgatgagtttgaaccactaaaacaacgcatg
ataaataggtatgagcgttacaaagcaagtgagaaaggcgtacctatattcacacgtgag
tttaaaggtgatgggaataaggacaaggttaacaacaagctaaacaatgatttcttttct
gaaattattgatacaaaataggatatatgttcggattgcctatttcatacagtctagatc
atgaagacgaggaagtattgaagcgtatccaagactttttaaaatcgaatcataccgaag
atgctgacgcggaaacaggaaagtttgcttctatttgcggttatggagcgagactgcttt
accatgacaaagaaggaattgaaaaggttatgaatatccaccctatgacggcaaatattt
cttactaattcaagcattgcagagcctaaatacgctatccgctgctatccaatcaaagta
atcgatggtgatgatttcaaagacggatacaaagtggaattttacaatgatacgcaaatc
attgagtacactggtgaAgatttagataagTtgaaagaaacAaatcgaattactaattta
tacaaaggtgtaccacttatcggatttcctaacaatgaagaattgcagggggatgtcgat
aaagctatttctcttattgagggatatgatagggctatctctgatgtaaatagtgagatt
gagcagttccgtttggcttatatgattttcaaaggtgtggatatagatgatgataccatt
gagaaattaaaacaaactggagctctggatgtaggcgagaatggcgaggctaatttttta
actaaggaccttaatgacaacattttagaacatcatctagacaggttAGAAaagaatata
tgccgattcacgaagcatgtgaacctttctgatgaatcgtttggtggtaaccttactggt
gttgctattcgttataagttgctatcgttagaaacaaatccggtacattagaaatgaaat
tccactaagtcattgcgacaacaatttaagtttactattcgacgcttggaatttacgctc
aaataaagaagaattagattacctttgcatgacgttccaatttacacgtaaccttccagc
aaaacttatctgatgaagctgatgttcagtctaaattacagggtttaataagcgaagaaa
cacgattatctatgttatctgttattcctgatccaaggcagaattacaaaagatgaagga
agaagaggttgattctatcgatttagacactgtaccataaaggcggtgaaaacgatggaa
tgggacaagaagcagaaaacacctccaaaagatagaggacgagctgggaaaaggcgattc
tctacctgtatagctttggaagaagtccagagggaatactggctttttattatgctaaat
atgcgataaatgagcagttaagtatgcaggaaatgcgtcgatttaatcgatacaagaacc
tgcaaagtgaactacagcaagttattaatgaaataacttatgagaaaaagaaaactctca
atgaaacactctccactcaatatggggagtctttttattatacgagttatcttatcgaaa
aagaggttggtgtatcccctttcatatgggctgattgacccgaacgtcattaagcgagcg
gtacaaatgcctatcgataaaatgacactcaatcaaaggttaagtactcatcgagcacag
ataattagccgatatacgtaaagaactatccatcggccttagagaaggtgaagggtatgc
ggtaatggctaatcgtattaagcctattcttgatggggatgcgaagaaagccacaaatgg
ttgcatggacagaaagtgcTAGAGTACAAAAACTTAGGTACTTATGAACAGTAGGCCTCG
CAAGCTTTTGACCGAAGGTGTATCAATGGAGAAGATTTGGATTCTACATTAGATTAAACG
TACACGTCCTACTCACCAAGCAGCAGACCATCAAAAAGTACCGTTTAAAGGATTATTTAA
AGTTGGTGGTTATAGTTGTTGATATCCACACGATAGTAATTTAACCTGCTAAAGAGTTTG
TACGCTGCCGCTGTAACTATCATTACGGAAGTAGCGGATGTTagtccattattgagagaa
gggctagaaaaccgacaaaacaggtaggaatgaagttattacagcagttagtatgaagaa
tggaaggacggtctagaataatgaattttggaaaaagcactcgaattaatgaaaagtggc
aataagttgtcacgtaaaggttggaaacggtaagaatactgtttgcctgtttatcaaaaa
ggatatcctgatggaattcccttgtaataaacaaacggcagaagcttggggattaaatga
aggtatttaaggtacgaccttacttgcaattacgttgtgctgatggcactcatgcgatgg
ggttccaagtgtatcctgatattttagctgaagattggatgattgttgaactaatacaaa
taaaaacacttgagggcttatagattatgaacttaatagggcgtattcataggaactcaa
aggaggaaaaatgatgaatattttacaaaaacataagcagttacagttttttaaagaaaa
ggaagtaacgaaattaccattacgtttatcaaatctgcaattcttttctgatccaacacc
acctgcagatgatacgccaccagatgacccaaaacacacactgttgatgacacaaaagaa
ccacagttagatgaagcgacaaaagcgtttatcgagaaaatggttcaatcagcagaagac
aaagctgcgtaccaagtatacgaaagaattgaacgctactaaaaaaagagttagaaagct
tccgtactgcttctatgaccgctcgaaaaagcggaatacgaaatgaaacaactccaagag
caaaatgatgaacgagaaaaggtattacaccaaaagaaatgcagtgggctgcaactgagg
cgttatcagaagtaggatagacctcaaattttgtggactttgttatcggtgctgatgcag
atgacacaaaaagtcgtgtggcgaagcttaatgagttattcaatacttcattagaagcta
aagtagcagagaagtttaaagcaggcagggcgcgaagtctatgcccggttctggtagtgg
cgctgtgttatactcgtcaacaagtagcaacaatgaaccagtctgaaattaacgaaaact
gggatcaaatccaaaaagatatgaaaacatggaaataatgaggaggaattaatatatgtc
agtagcaacttttattccaacaatttgggaagcgcgtttaatggcgaacttccacaagcg
ttctatcgctgatttaatcacaacaaaaccaacaaaaatcgaagaattatcttcaaccgc
gtcggggcagtaaatgtaaaagattatgaaggaaaagtagaatgggatgacacgaatcct
tctaaagtagaacttaatatggactcagaaaagttacctttgcgttcaaagtagatgatg
tagaatgcagtacaagcagcaggtaatttaatcgatccggcatacacaagaagctggcgc
ggtacttcaggaaacagttgatacctttattttaggtaagtatgcagaagctcttaaggg
aacactaatcggtagcgataaatctccaattgaataacaccaaaaaacgcttacgactat
atcgttgaacttaaatacaattttaaacattaaaaaagtacctaaaactgaacgcttcac
aattattaactctcaagttcttggatttgttatctaaggatgaccgttttactaaacaac
ctgtcgtgttagaaaatggtatttgttgaaggtcaaattatcaacggttcacaaatcgct
agtgagaagttcatggatctggtggtaaatataaaattcttggacttcataaatccgcta
ttgggtatggtaaacaattagatgaaaacagaagcaatgcgtctacaaggtgcaatttgc
tgatggtattcgtggccttatggtttatggtggagatatctcttcgtcaagaatcactag
cagtgcttacggctacaaatcgtaccaactacaccaactgcaccccagcaggatgagggg
cttaaaaagcctttcatcttttttcatttacacaagtaggtgattagatggatatgaaaa
tagaaattttaaagcgtgtacaaataaagctgcctaatgaaaaacctgaaaatctattag
tggatattgaagatacaatgcttgtggttgctgagtatacgaatagaaaaatacctgagt
ttcctcctgcttat
>tig00000059|arrow|arrow|arrow|pilon
gcttgtactaccgacctttatattttcttttattctatttacccattacgctatgcgggg
ctagcccacacacccagccaatctccaacctcaaaagcgaaggaagacctttaaaaccta
acccgtaaaccaatttagcaagaaaacaattacagcaatgaatgaaccataaaataatcc
gtctctcgccatagttttcaaccaatctacatgtatcaaatctcttcacctcatacttaa
tgttcgtattttcattaaaagcccctggaaaatatgcacggctgccgttacatttcacac
ctaaatcacgaacattattttgccatttgactaaacatcaaatctaaattatcaaaatga
tgtttaattacttcacaattttttacttcttcttcatctaatccgtagcgatccatgagc
aaatctagaaattctctcatttctccatgtgctttatttattcttttcacttcttctcta
aattttttcttctttaaaattcccatctataacgtaccttccttatttaatttatataat
cttatgaagtcctcccgcctgcaccgcgcatacagcttacgctgaatgcttgtactggcg
tccgtactcttcggcggtcgacttcaacgcttctaaaaattccatgaagtcttgtcgttt
atctggaacttgtactggagaaaccattgctgtcgtatcataaacttttgaaccaatagc
aaaagctttcttcttttgaatacgcattgtttttaaatatcgtttagattgaacatcata
cattttgtaataaaaatagtttttatcattcgataccctaacgagaacgtttgtaatacc
tcttatacgtgaatctaaatcatcaaatgatggtgaggtaataaacaacgtacaacgtag
ttttctaaggtaataagacaattgagaaaagaactttaccgagttacttgaaaaacttct
agcatcaagatcaatatgcgcttcatcgagatttaagatactagatttctcttttgcaat
atcatgaaacgtatctaaagttacaaatggtttagacccaattaaaccgtaattactgta
caatacacagccactcttttcttcatagtgttttgcaaacaaactcataccaaacgtttt
accgctaccgagaaagccctcaaaaaccattatgttcatgctaactcattccctttaaca
acttttgcgctatttgctgacaatgataatgaaggattcgcatttgctttcagtaaatga
cttaatttagcattacctttaattcggtccgaaagcgttaatttctcaagtgtcttgtga
tattcacttaatggcaatacttcttctttcattcccgcaatatataaggaaatatccgat
aatccattttcattaagcaataacatagccatttgttgtttctttgttaatggcacagca
tgttttttcatgaattgaaacagttgaacagtctcaatcgtttcgtttgaaccttcttct
tctaaaatatctttcgttaacatttcctgaacactcatttactccaccccattatttaaa
aatagctagcaatacaataattacccaaggcataaaaccaataatgtcaaaaggtttctt
ccctgtatcaaaatcaaaaatcccctttaacgcactagaacgacgtaacattttcaaatt
ttccgcttcaattcttgcgggcttttctaggttataaatgtgatacacataaccatgatt
atcatcaagtaatctcaattcattttcacgtggtaacatggctgtactcgtttctaaaat
ctccgaatcaaacgatatgacctgttcaactacacatgttccttcttccttaataatcaa
cgctctatgcccttcaaattgtggctgtacttttcgttttgttttagctaacatttataa
aaacctccaaaacgttcgttttttcatttcaaaacctcttggatctagtcccgctgccat
gacattttgaatccttttaacgaactatataaactaattaatatttaacattcgttttta
tcactttgacattttatttttgaaaaacatatatggtaaaactataaaaagaaatataga
taaacaaactgcacttgataactcaaacatcgcattaaaagcctgcattattttaactct
ccttttcccgatgttgcttcacaaatcaaaatcaaaatccaaataatgaatcccaaaatt
gcataaatcattcttctatccctctaaagaaattcaatgtatctattaccatccaagaaa
caactgtcgtaaaaaatattaataaaattgcttgccctacaatattcaatatcattacca
ccatttcactgtatctttaaatcgaataaacaaactactgtaagtcatgatgatgtaaca
aacaaaatatacgaaaactaaagcgaataacgtcgttatgacggttgtccaaccgtataa
ataagcaaatactccaaggtaatcactaattcgcaaaggacggcttgccggtacgcttaa
atcacttaaatactttgccatttgtgcaagccaaccaagaacaggattaaatattgtatc
aattaacgcattcattaatgatgaccacctctgaatagatccatgagctttttaacaaac
aagtaccaaataaaacatgtgaccacagccggaataactgtaagtaatccagtaggaagt
aatatatcagtagccactttaaatcctttcattgatgcactaggaaacgatacattccca
ccatcaaaattaggctgtacccatagaaataaagttttaaagaatcccgctattacagca
cctaaaaactgaaacaaggcaacgaataattttataattgctactacaacttgaaacagc
ttttctatgaaataaaagattccttttaaaaaatccagtagatattgaaatggtgtagct
aaaaaatcaataaacgtttttaacgactttataaccgcttcaaatccaccttttaagaac
ttaacaaacttctccatcatgattgcttataacccaccataatccttctaatgcttatag
caacagagaatgtaatcattaatacaaacgctagaaataatacgtcttccccagcatgga
acgcatactgtagaaattgtattaaatccttagttgtaactggttgtatcaaactaagca
ccgttgccaaaaccttataaaactttataaagtctgtttacttccctactctacgtgtcc
gattttgccgaagctactttcgtttgacataacactccaagggcgtaaattcggatacaa
cgaatcctacatattagcaataacgttttagtgttaatttactaattgatagcgtgacaa
attaatagatgcatttaaatccctgtctatatgatgcccacatttacaatgatacgtcct
atcggatagcgttaaatgtttattaacttcaccacaatttgaacactgtttagacgaagg
gaaccacttatcagcttctacaaattcaattccgtatttctcacatttatacttcatttt
cattttaaaatcatataatttttgttgtgcgatcgcttttgataagtgtttatttttcat
catacccttgatattcaacgtttccataacaactctgcaaggcttggttttcacgattgc
acaagtcacttgatgaatatgattatctcggatatttgtcaaacgtctatgtaaatgttg
tatcttcttttcaagttttataatattgcttgttttgacgaaacagcttccctccttatt
tatttcatatttacgagaaacttgacgttgcaatctacgaaggcgtttctctacctgttt
tactacctttgttttattgatatttttgaatttcattccattagaacaaaaagcaagttc
tttaataccgacatctatccctatacttgcatttgttaactcttgatgaataatctcttg
ttcaattccaacagctaagtaccaatactttccgtcgaaactaatacgaggatttgaata
tttattaacaactggtatacattcagatgttttcacccaacctacttttccaataagaac
catatttttcataacttttaatttcacgttatcattataaaaagatggtttagaatgtct
acgactcttaaatctcggtttatctacaacccctttaaaaaaacgtttatacgcttcaca
taaatctttcacagcttgttttgtaacattattagatacatcatacaaccaagcatattc
ttcagtttgttttaattgtgtcaactctttacgaagagtaccatcagatataaattttcc
accttgtttataattttcttcttgtctggataatgcccaattataagcccatctggctat
tccagtagatttccataattgcatttcttgttctctatttggtttaagacgaactttttt
cactagtatcattatttatcacctcctaaattcattgtacattcaactacattcaattgc
aagtcgattggatgtattctataatttgtttagaggtgatgaatatgagcgaaaatcgtg
gattaaaaacaagaaaagcattatcaaatgccgtccgcattgaattgtacaaacaactaa
aagaactatcagataaaacaaaaattccaatgagtaaattattagatgaagcaattgaag
atttaattatcaaacgaaagtctactaacaattagtagacttttataatctttttaacag
ttaattcccctacctcataaacaactttttcgtattaaacgcaacaataaatgctaacgg
aatagcaatactaaatgccacaatcggccatatccccaggaaccaatttgttatcccatc
aactaaagcacctaaaccaaaactaaaagtaacctcaggaataactggtactttaggaat
tccattaacaacattgcttaaatcactttcaatattccacttagaaaccgccttaatctg
tacaccataagtttgaccattctgtaaacctttcacagcataagaacgacttgtaacaag
tgaatcattaacttttacaccatcaataaaaatgtgataacccttaattggaacgcctaa
attttgacttaatagatttacaactaacgagccatcttttggcgtaacatcaaaattaga
aggtttaaaaggcttattaagattaggttcttcatcagtctttactttcttcacaattcc
atttgattcaagaccagtagaagaaacagaaacaaatttataagtatattccatacttcc
ttttaaacctttatcaataaattcctcaacattcacattatccgcaatcactttatcatc
acgataaattttcacatgatcaaaattatttttaggaaacttataactaaatttcacata
agtatgagttatttcatcttcctgtaagtcttttatttcatctggcaaaggctctttcac
tgtctttatctttttctctataccttttgattcaagaccatcaggagaaaccgaaacaaa
tttataagtatgctccgtttcaggagttaaacctttatcagtgaatttttcttctttcac
atcactagcaagcacttgtccatcacgataaattcttaaatgactaaaattcgacttcgg
atttttataagtaaattcaactgaatcatgtttaatattttcttttaaatccgtaatatc
agatggaggaacagattcatactcatataaattaacttcagcaagtgtaaaataatctcc
attgctcatatttttcaatccaatttttttaacacctttaatatcaacagcttgtagata
accactatcagtatttctatattcccgctttaaagtagcaccctctgtataaaaataaac
atccattctattactagagccaccaactttagtaaacctaaaccctgaaactctaacagg
agaagctaaatcaattatgacctcaccattagaaagagtatcactagtttgtaaatttcc
atcagttaatgaagttatatatgaactaccatattgagctttacctactcttccacttaa
tacatctttaccttgagcaaatgcacttgtatcacctacaaacaaaatcccaagtaatac
aggtactactataaaaaatttctttatccgcattttccattcactacatgccaacaaagt
tcactcccctcgtcacttggtttcatttcttcccaaggagtcattggcttatcttgtttc
atatcattatcttttttcatttctccctcccgatccataggcttatcaggagtcattggt
ttatcaggtttcatgtcttccttttccattggtttatcaggagtcattggtttatcaggc
ttcatgtcttccttttccattggcttatcaggagtcattggcttatcaggcttcatgtct
tccttttccattggcttatcaggagtcattggcttatctggtttcatgtcttccttttcc
attggtttatcaggcttcattggttcttctttatccatatctttttctttcttcatatct
tcttctttctgattatctttatctttacaaacatccccccaacattcagcgggctcagga
gcaacaggaagtttgtcaggtggtttctcttgttcaccctctttaaagtgctcttgtttg
tcttcaaaaggcttatcaggttgtttaggtttatcaggcttaatgtcctcaggtagaaca
ggtttaatcgacaaatccatatcgtcaggaatcttcaaattatccctaatatccttaaca
gcatccgcaatttcttttgtgttctttgctatttcatcggtgttctttttaatctcacct
gtattctttgctgtctcacctgtatttttagccgtttcacctgtattctttgaaatttca
tttactgcactaacaatcttttctaaaacttctttaacagctttatcagaaccaccgcca
ccatctacaggtggtttattatcttcttttgattcatctatatcaccgctgccttgtggt
ttatcatctggaattttttcatttgtacaaactccgtcattcttattatcataatccgca
tagtcctcaggattaggcttttcaatttcaggtaaatcgtagtatttagcacctttgccc
caatatacagtttctcctccaccgccaccgttttctttaaatcctttaagcttaaaacgt
gcatagcctaaaactttaccattatgaaaaatgtaaaatgcgtatgtaccattctgattc
cagttaatagggaactcgtttttttcttgttctggacgagtccactttgatttaccaaca
tggaacgagcaatcattaacaagcatcaattccgataactgaaaactatatacatctttc
atattgttaactttaataattaaattgtatttaccattaactatcccattattttcgatt
gttacatttttactacctaccaattgaaaactaggtgaatcagcaaacacagggatcgta
tggctaacaatacaaaatgcacataaaaaaattatggctagctttttcatatcaatcctt
cctaacaaaaatagctaggttattagcccagctatttaattgttttattaaatttatagt
taacttcttgctatttaaggagtgattatttgatgattaacgagtaaataggtctttagt
gttaaacgccactaagaacgttaatggaatcgctacagagaatgcgataattggccaata
tgctcctaaccagttagtcaaaccgttagcaacgtctgcaagattataagtcaatgtaat
ttttggcatttccaaaataaattcctcctaattaatcaatcatcaaatttgtcttttact
aaatgcgctacgaaaaatccaaacagtatcccaaacaaaacaactaacaatggcgtcatt
gtattccagttcatattgaaattaccgaataattgagacatcgatggtctgaaaccaaat
tcaggcattgttatcaactcctaagttctaaacgtgttatacactttaccgatacagtag
atagcaaacgccccaccaatgaataaataaatcactggtaacactgaactaaacatgttg
aaggcatactgcaagattcttcccacgtccatgctaaaactaatagccatcaccccaagc
tttgacggtggtgaacatcattattacgaatactagaaaggttataaaacctaacgagta
taatacaactgaattgttcataaaaaaccaatacatcatatctaaaaaggctaaatcatt
catttatcaaaccgccaatctttaagcaatgtgaaaacaatgattaacaaaaatgggagt
ccaaatagagaatattggtttaataaattttctaaattaaattcaatcatcgcaaagcac
tccaaatccagttgaatgttaacaccaacaagattagtaatagcaagaaactaattaaca
tatcaccataggtaagtgtctggaaaactgcaaaactaccgttcttagtctgtactaagt
agtttggcatgatttccgaaatagttttgtacaagtcgtttaaatcgattttatctaaca
taaaatcacacaatcacttcagtcttataagtcctcgtactacttaacaatctgttgcaa
attgtaatatgcattattcttatatgcacttacagatgctagacacttaaactcatcacc
taatttgtagccaccagaaatcgttgggaacaacgttacttctttactagaaaccctaac
cgtctcattccctttttcacctttttggtacaaatcaacaactacagttgtttttttatt
cccttcaaactctttttcaaccatacttgcgcccataaatacgccttcaattttaactat
tggcattataatacctccatattctaattttgcgaacataaaaacgaacaaattttcgag
tccagattttacgttctgattatagcaaaaaaagggacagaatacaagaagaaattttaa
aaaaaattttttaaatctttttgtgcttttttaaatgttctacaatagcattttctacaa
attcagattgattttcttgttgctttactaaatcaacatatttcttctttatagaaacat
ttaatttcacctttttttcgtctggatcaatacgatgtctgcccacttttttcttactcc
ttttctaaaaaaaccatcatgtctactataacaaaaatggactcataaaaaaccgaacat
aaaaaaagttgagagtctaaactctcaactatacttcttcataaattcatacaaagctaa
ttcaattaatgaaaactttgaaatccttttacctgcaaactgttttgagaactcttcaaa
ttgttcatgtatttctttactaataacaatactactctttttactttcctttgattcagg
aagtgaagccaactctaaaaacaatttagcctcatcactttttactatatgtaataaatc
tttcaaagctaaaatttcagattcagtaaagtcattctgatttttttctgatttttttct
aactttatttaaaacttctttttctttactctgatttttttctgactcatttctgaattc
atttacaacatgtttttcttcattctgtatttctgctgatttttttctgataactttcaa
ttcatttctgttatctttcttatttaaatcagaaaacaatctgttgtctatctgattttt
ttctgactcttccccaacatataaagtttttttcttagaattatcatactcatacccaac
tgaatttaatcgcctacgcaaagtatccttacttacacctaattttttagccatatctgg
catagtcatagaactattaatcaagtcaataatttcaacaatcttcacaatcaatcattc
tccttttttagtctatatctgaattatatcatattttattcatatacatttctgatttta
ttctgatttttttcatatacaacaaacaaaaaagtcagatataaatctgactttaattct
agacgtttctttataaagtttgtataatacaagtacaatcaatcaatttagtcttatgag
tcttcgtctctagtcaattcgaaaactcacacgaatcttcttgttttctaatgagaagat
tctttttttattttctcatccattttaataactccatgaactacgtcaaacacattattt
agtgtcacattagatacaggctcaggaactgtattaatcatattagttaaaaccatttca
ttaggaacataaacctttatacttttcttcgctcttgtaatccctgtgtacaataaatta
tttgtattcaatttcggctgactatctacaaatactgcaacattctcatactcgctacct
tgagatttatgaactgtaaatgcataagccggtacaatttcttcagtatcttcatatttg
taaaatacatctctatcttctagatccaaccgaacacaaaaacacttgatcatcataatt
tacaattcttccagtatcaccattactaacatttcttgctgaactattagcaataatcat
gacacgatcattcaaatcatacttaaaatcattaaacaaagtgtaatatctttcttttta
gcttgaacaatcaaatttatatctttagctaatttccttgtattagttaaaa
>tig00000060|arrow|arrow|arrow|pilon
tccattttcattaagcaataacatagccatttgttgtttctttgttaatggcacagcatg
ttttttcatgaattgaaacagttgaacagtctcaatcgtttcgtttgaaccttcttcttc
taaaatatctttcgttaacatttcctgaacactcatttactccaccccattatttaaaaa
tagctagcaatacaataattacccaaggcataaaaccaataatgtcaaaaggtttcttcc
ctgtatcaaaatcaaaaatccctttaacgcactagaacgacgtaacattttcaaattttc
cgcttcaattcttgcgggcttttctaggttataaatgtgatacacataaccatgattatc
atcaagtaatctcaattcattttcacgtggtaacatggctgtactcgtttctaaaatctc
cgaatcaaacgatatgacctgttcaactacacatgttccttcttccttaataatcaacgc
tctatgcccttcaaattgtggctgtacttttcgttttgttttagctaacatttataaaaa
cctccaaaacgttcgttttttcatttcaaaacctcttggatctagtcccgctgccatgac
attttgaatccttttaacgaactatataaactaattaatatttaacattcgtttttatca
ctttgacattttatttttgaaaaacatatatggtaaaactataaaaagaaatatagataa
acaaactgcacttgataactcaaacatcgcattaaaagcctgcattattttaactctcct
tttcccgatgttgcttcacaaatcaaaatcaaaatccaaataatgaatcccaaaattgca
taaatcattcttctatccctctaaagaaattcaatgtatctattaccatccaagaaacaa
ctgtcgtaaaaaatattaataaaattgcttgccctacaatattcaatatcattaccacca
tttcactgtatctttaaatcgaataaacaaactactgtaagtcatgatgatgtaacaaac
aaaatatacgaaaactaaagcgaataacgtcgttatgacggttgtccaaccgtataaata
agcaaatactccaaggtaatcactaattcgcaaaggacggcttgccggtacgcttaaatc
acttaaatactttgccatttgtgcaagccaaccaagaacaggattaaatattgtatcaat
taacgcattcattaatgatgaccacctctgaatagatccatgagctttttaacaaacaag
taccaaataaaacatgtgaccacagccggaataactgtaagtaatccagtaggaagtaat
atatcagtagccactttaaatcctttcattgatgcactaggaaacgatacattcccacca
tcaaaattaggctgtacccatagaaataaagttttaaagaatcccgctattacagcacct
aaaaactgaaacaaggcaacgaataattttataattgctactacaacttgaaacagcttt
tctatgaaataaaagattccttttaaaaaatccagtagatattgaaatggtgtagctaaa
aaatcaataaacgtttttaacgactttataaccgcttcaaatccaccttttaagaactta
acaaacttctccatcatgattgcttataacccaccataatccttctaatgcttatagcaa
cagagaatgtaatcattaatacaaacgctagaaataatacgtcttccccagcatggaacg
catactgtagaaattgtattaaatccttagttgtaactggttgtatcaaactaagcaccg
ttgccaaaaccttataaaactttataaagtctgtttacttccctactctacgtgtccgat
tttgccgaagctactttcgtttgacataacactccaagggcgtaaattcggatacaacga
atcctacatattagcaataacgttttagtgttaatttactaattgatagcgtgacaaatt
aatagatgcatttaaatccctgtctatatgatgcccacatttacaatgatacgtcctatc
ggatagcgttaaatgtttattaacttcaccacaatttgaacactgtttagacgaagggaa
ccacttatcagcttctacaaattcaattccgtatttctcacatttatacttcattttcat
tttaaaatcatataatttttgttgtgcgatcgcttttgataagtgtttatttttcatcat
acccttgatattcaacgtttccataacaactctgcaaggcttggttttcacgattgcaca
agtcacttgatgaatatgattatctcggatatttgtcaaacgtctatgtaaatgttgtat
cttcttttcaagttttataatattgcttgttttgacgaaacagcttccctccttatttat
ttcatatttacgagaaacttgacgttgcaatctacgaaggcgtttctctacctgttttac
tacctttgttttattgatatttttgaatttcattccattagaacaaaaagcaagttcttt
aataccgacatctatccctatacttgcatttgttaactcttgatgaataatctcttgttc
aattccaacagctaagtaccaatactttccgtcgaaactaatacgaggatttgaatattt
attaacaactggtatacattcagatgttttcacccaacctacttttccaataagaaccat
atttttcataacttttaatttcacgttatcattataaaaagatggtttagaatgtctacg
actcttaaatctcggtttatctacaacccctttaaaaaaacgtttatacgcttcacataa
atctttcacagcttgttttgtaacattattagatacatcatacaaccaagcatattcttc
agtttgttttaattgtgtcaactctttacgaagagtaccatcagatataaattttccacc
ttgtttataattttcttcttgtctggataatgcccaattataagcccatctggctattcc
agtagatttccataattgcatttcttgttctctatttggtttaagacgaacttttttcac
tagtatcattatttatcacctcctaaattcattgtacattcaactacattcaattgcaag
tcgattggatgtattctataatttgtttagaggtgatgaatatgagcgaaaatcgtggat
taaaaacaagaaaagcattatcaaatgccgtccgcattgaattgtacaaacaactaaaag
aactatcagataaaacaaaaattccaatgagtaaattattagatgaagcaattgaagatt
taattatcaaacgaaagtctactaacaattagtagacttttataatctttttaacagtta
attcccctacctcataaacaactttttcgtattaaacgcaacaataaatgctaacggaat
agcaatactaaatgccacaatcggccatatccccaggaaccaatttgttatcccatcaac
taaagcacctaaaccaaaactaaaagtaacctcaggaataactggtactttaggaattcc
attaacaacattgcttaaatcactttcaatattccacttagaaaccgccttaatctgtac
accataagtttgaccattctgtaaacctttcacagcataagaacgacttgtaacaagtga
atcattaacttttacaccatcaataaaaatgtgataacccttaattggaacgcctaaatt
ttgacttaatagatttacaactaacgagccatcttttggcgtaacatcaaaattagaagg
tttaaaaggcttattaagattaggttcttcatcagtctttactttcttcacaattccatt
tgattcaagaccagtagaagaaacagaaacaaatttataagtatattccatacttccttt
taaacctttatcaataaattcctcaacattcacattatccgcaatcactttatcatcacg
ataaattttcacatgatcaaaattatttttaggaaacttataactaaatttcacataagt
atgagttatttcatcttcctgtaagtcttttatttcatctggcaaaggctctttcactgt
ctttatctttttctctataccttttgattcaagaccatcaggagaaaccgaaacaaattt
ataagtatgctccgtttcaggagttaaacctttatcagtgaatttttcttctttcacatc
actagcaagcacttgtccatcacgataaattcttaaatgactaaaattcgacttcggatt
tttataagtaaattcaactgaatcatgtttaatattttcttttaaatccgtaatatcaga
tggaggaacagattcatactcatataaattaacttcagcaagtgtaaaataatctccatt
gctcatatttttcaatccaatttttttaacacctttaatatcaacagcttgtagataacc
actatcagtatttctatattcccgctttaaagtagcaccctctgtataaaaataaacatc
cattctattactagagccaccaactttagtaaacctaaaccctgaaactctaacaggaga
agctaaatcaattatgacctcaccattagaaagagtatcactagtttgtaaatttccatc
agttaatgaagttatatatgaactaccatattgagctttacctactcttccacttaatac
atctttaccttgagcaaatgcacttgtatcacctacaaacaaaatcccaagtaatacagg
tactactataaaaaatttctttatccgcattttccattcactacatgccaacaaagttca
ctcccctcgtcacttggtttcatttcttcccaaggagtcattggcttatcttgtttcata
tcattatcttttttcatttctccctcccgatccataggcttatcaggagtcattggttta
tcaggtttcatgtcttccttttccattggtttatcaggagtcattggtttatcaggcttc
atgtcttccttttccattggcttatcaggagtcattggcttatcaggcttcatgtcttcc
ttttccattggcttatcaggagtcattggcttatctggtttcatgtcttccttttccatt
ggtttatcaggcttcattggttcttctttatccatatctttttctttcttcatatcttct
tctttctgattatctttatctttacaaacatccccccaacattcagcgggctcaggagca
acaggaagtttgtcaggtggtttctcttgttcaccctctttaaagtgctcttgtttgtct
tcaaaaggcttatcaggttgtttaggtttatcaggcttaatgtcctcaggtagaacaggt
ttaatcgacaaatccatatcgtcaggaatcttcaaattatccctaatatccttaacagca
tccgcaatttcttttgtgttctttgctatttcatcggtgttctttttaatctcacctgta
ttctttgctgtctcacctgtatttttagccgtttcacctgtattctttgaaatttcattt
actgcactaacaatcttttctaaaacttctttaacagctttatcagaaccaccgccacca
tctacaggtggtttattatcttcttttgattcatctatatcaccgctgccttgtggttta
tcatctggaattttttcatttgtacaaactccgtcattcttattatcataatccgcatag
tcctcaggattaggcttttcaatttcaggtaaatcgtagtatttagcacctttgccccaa
tatacagtttctcctccaccgccaccgttttctttaaatcctttaagcttaaaacgtgca
tagcctaaaactttaccattatgaaaaatgtaaaatgcgtatgtaccattctgattccag
ttaatagggaactcgtttttttcttgttctggacgagtccactttgatttaccaacatgg
aacgagcaatcattaacaagcatcaattccgataactgaaaactatatacatctttcata
ttgttaactttaataattaaattgtatttaccattaactatcccattattttcgattgtt
acatttttactacctaccaattgaaaactaggtgaatcagcaaacacagggatcgtatgg
ctaacaatacaaaatgcacataaaaaaattatggctagctttttcatatcaatccttcct
aacaaaaatagctaggttattagcccagctatttaattgttttattaaatttatagttaa
cttcttgctatttaaggagtgattatttgatgattaacgagtaaataggtctttagtgtt
aaacgccactaagaacgttaatggaatcgctacagagaatgcgataattggccaatatgc
tcctaaccagttagtcaaaccgttagcaacgtctgcaagattataagtcaatgtaatttt
tggcatttccaaaataaattcctcctaattaatcaatcatcaaatttgtcttttactaaa
tgcgctacgaaaaatccaaacagtatcccaaacaaaacaactaacaatggcgtcattgta
ttccagttcatattgaaattaccgaataattgagacatcgatggtctgaaaccaaattca
ggcattgttatcaactcctaagttctaaacgtgttatacactttaccgatacagtagata
gcaaacgccccaccaatgaataaataaatcactggtaacactgaactaaacatgttgaag
gcatactgcaagattcttcccacgtccatgctaaaactaatagccatcaccccaagcttt
gacggtggtgaacatcattattacgaatactagaaaggttataaaacctaacgagtataa
tacaactgaattgttcataaaaaaccaatacatcatatctaaaaaggctaaatcattcat
ttatcaaaccgccaatctttaagcaatgtgaaaacaatgattaacaaaaatgggagtcca
aatagagaatattggtttaataaattttctaaattaaattcaatcatcgcaaagcactcc
aaatccagttgaatgttaacaccaacaagattagtaatagcaagaaactaattaacatat
caccataggtaagtgtctggaaaactgcaaaactaccgttcttagtctgtactaagtagt
ttggcatgatttccgaaatagttttgtacaagtcgtttaaatcgattttatctaacataa
aatcacacaatcacttcagtcttataagtcctcgtactacttaacaatctgttgcaaatt
gtaatatgcattattcttatatgcacttacagatgctagacacttaaactcatcacctaa
tttgtagccaccagaaatcgttgggaacaacgttacttctttactagaaaccctaaccgt
ctcattccctttttcacctttttggtacaaatcaacaactacagttgtttttttattccc
ttcaaactctttttcaaccatacttgcgcccataaatacgccttcaattttaactattgg
cattataatacctccatattctaattttgcgaacataaaaacgaacaaattttcgagtcc
agattttacgttctgattatagcaaaaaaagggacagaatacaagaagaaattttaaaaa
aaattttttaaatctttttgtgcttttttaaatgttctacaatagcattttctacaaatt
cagattgattttcttgttgctttactaaatcaacatatttcttctttatagaaacattta
atttcacctttttttcgtctggatcaatacgatgtctgcccacttttttcttactccttt
tctaaaaaaaccatcatgtctactataaacaaaaatggactcataaaaaaccgaacataa
aaaaagttgagagtctaaactctcaactatacttcttcataaattcatacaaagctaatt
caattaatgaaaactttgaaatccttttacctgcaaactgttttgagaactcttcaaatt
gttcatgtatttctttactaataacaatactactctttttactttcctttgattcaggaa
gtgaagccaactctaaaaacaatttagcctcatcactttttactatatgtaataaatctt
tcaaagctaaaatttcagattcagtaaagtcattctgatttttttctgatttttttctaa
ctttatttaaaacttctttttctttactctgatttttttctgactcatttctgaattcat
ttacaacatgtttttcttcattctgtatttctgctgatttttttctgataactttcaatt
catttctgttatctttcttatttaaatcagaaaacaatctgttgtctatctgattttttt
ctgactcttccccaacatataaagtttttttcttagaattatcatactcatacccaactg
aatttaatcgcctacgcaaagtatccttacttacacctaattttttagccatatctggca
tagtcatagaactattaatcaagtcaataatttcaacaatcttcacaatcaatcattctc
cttttttagtctatatctgaattatatcatattttattcatatacatttctgattttatt
ctgatttttttcatatacaacaaacaaaaaagtcagatataaatctgactttaattctag
acgtttctttataaagtttgtataatacaagtacaatcaatcaatttagtcttatgagtc
ttcgtctctagtcaattcgaaaactcacacgaatcttcttgttttctaatgagaagattc
tttttttattttctcatccattttaataactccatgaactacgtcaaacacattatttag
tgtcacattagatacaggctcaggaactgtattaatcatattagttaaaaccatttcatt
aggaacataaacctttatacttttcttcgctcttgtaatccctgtgtacaataaattatt
tgtattcaatttcggctgactatctacaaatactgcaacattctcatactcgctaccttg
agatttatgaactgtaaatgcataagccggtacaatttcttcagtatcttcatatttgta
aaatacatctctatcttctagatccaaccgaacacaaacaccttgatcatcataatttac
aattcttccagtatcaccattactaacatttcttgctgaactattagcaataatcatgac
acgatcattcaaatcatacttaaaatcattaaaacaaagtgtaatatctttctttttagc
ttgaacaatcaaatttatatctttagctaatttccttgtattagttaaaatttgatagcc
ttcaaaaacaagtctctgcaccaactcttccatattttcatcatacaagtcataattaat
caatttatgatctaatacattataagcctgtttaaggacagcatcaccacttctaaatac
ttgtgttaaacgaatagtattaacaaactctaacgcctctaattcaggaataatacttgt
atcattcacaggaggtaattgtgcatcatcacccgcaaaaataatcttcacatgactcgg
aacagcctgtaacaacttcgctaaaatttcacgtggaatcatagaaacttcatcaataat
caaataagcgcaatcaattacgttatgttcatttctaaaaaaattagaactaaaattcga
agcgcaagctttatgtatagtcattggtttataaccttctaaatcttgctctcttaataa
ctctctaatcctactagaagcctttccagtataagtacaaataatagttttagttggatt
aggattcaaacgcttcaataaattaacaagagtatatgtcttacccgttccAGCTCGTCC
TAAAAGCAAGGTAATACGATTATCAATAAATGATTTAAGTAACCTTACTTGATCAAAAGT
TAAACCTTCAGTACGATAATTACCAAGTCTCTCTATCATAAAATCAACTGAAGATATAGC
TAATAATCTTTCGTGAATCATATAGCTATACTTAATTTCATCAGACAAATCTAATTCCTT
AACAAGCTGACTTAACCTAACTGCATGTGGATCAGCATTCATATAAGAATTGACCCTTAT
AAAATCTTCAGCACTATTCTCAAAACCTAAAGGAATCTCATAACTACTAGAATTTAATTG
ATAATCAAAACACCCAATTTAATATATTTTAAATCCTTTTCATCTTTCTCTTTAAAAATC
TTAATAGAATTACTAGAACTAATAAGCTTTTTAGAAATATCACCATCACCTTGCATAGTT
AAAAAAGTATCTATTGTATCCTTTGTAACATAATTAGTGATTTTCGAAACATAATTAGAA
ACAATATCAGTATCAACAGAATCATAAGTTAAATCAGGATTTTTCCTCAAAGCATCTTC
>tig00000061|arrow|arrow|arrow|pilon
cttggatctagtcccgctgccatgacattttgaatccttttaacgaactatataaactaa
ttaatatttaacattcgtttttatcactttgacattttatttttgaaaaacatatatggt
aaaactataaaaagaaatatagataaacaaactgcacttgataactcaaacatcgcatta
aaagcctgcattattttaactctccttttcccgatgttgcttcacaaatcaaaatcaaaa
tccaaataatgaatcccaaaattgcataaatcattcttctatccctctaaagaaattcaa
tgtatctattaccatccaagaaacaactgtcgtaaaaaatattaataaaattgcttgccc
tacaatattcaatatcattaccaccatttcactgtatctttaaatcgaataaacaaacta
ctgtaagtcatgatgatgtaacaaacaaaatatacgaaaactaaagcgaataacgtcgtt
atgacggttgtccaaccgtataaataagcaaatactccaaggtaatcactaattcgcaaa
ggacggcttgccggtacgcttaaatcacttaaatactttgccatttgtgcaagccaacca
agaacaggattaaatattgtatcaattaacgcattcattaatgatgaccacctctgaata
gatccatgagctttttaacaaacaagtaccaaataaaacatgtgaccacagccggaataa
ctgtaagtaatccagtaggaagtaatatatcagtagccactttaaatcctttcattgatg
cactaggaaacgatacattcccaccatcaaaattaggctgtacccatagaaataaagttt
taaagaatcccgctattacagcacctaaaaactgaaacaaggcaacgaataattttataa
ttgctactacaacttgaaacagcttttctatgaaataaaagattccttttaaaaaatcca
gtagatattgaaatggtgtagctaaaaaatcaataaacgtttttaacgactttataaccg
cttcaaatccaccttttaagaacttaacaaacttctccatcatgattgcttataacccac
cataatccttctaatgcttatagcaacagagaatgtaatcattaatacaaacgctagaaa
taatacgtcttccccagcatggaacgcatactgtagaaattgtattaaatccttagttgt
aactggttgtatcaaactaagcaccgttgccaaaaccttataaaactttataaagtctgt
ttacttccctactctacgtgtccgattttgccgaagctactttcgtttgacataacactc
caagggcgtaaattcggatacaacgaatcctacatattagcaataacgttttagtgttaa
tttactaattgatagcgtgacaaattaatagatgcatttaaatccctgtctatatgatgc
ccacatttacaatgatacgtcctatcggatagcgttaaatgtttattaacttcaccacaa
tttgaacactgtttagacgaagggaaccacttatcagcttctacaaattcaattccgtat
ttctcacatttatacttcattttcattttaaaatcatataatttttgttgtgcgatcgct
tttgataagtgtttatttttcatcatacccttgatattcaacgtttccataacaactctg
caaggcttggttttcacgattgcacaagtcacttgatgaatatgattatctcggatattt
gtcaaacgtctatgtaaatgttgtatcttcttttcaagttttataatattgcttgttttg
acgaaacagcttccctccttatttatttcatatttacgagaaacttgacgttgcaatcta
cgaaggcgtttctctacctgttttactacctttgttttattgatatttttgaatttcatt
ccattagaacaaaaagcaagttctttaataccgacatctatccctatacttgcatttgtt
aactcttgatgaataatctcttgttcaattccaacagctaagtaccaatactttccgtcg
aaactaatacgaggatttgaatatttattaacaactggtatacattcagatgttttcacc
caacctacttttccaataagaaccatatttttcataacttttaatttcacgttatcatta
taaaaagatggtttagaatgtctacgactcttaaatctcggtttatctacaaccccttta
aaaaaacgtttatacgcttcacataaatctttcacagcttgttttgtaacattattagat
acatcatacaaccaagcatattcttcagtttgttttaattgtgtcaactctttacgaaga
gtaccatcagatataaattttccaccttgtttataattttcttcttgtctggataatgcc
caattataagcccatctggctattccagtagatttccataattgcatttcttgttctcta
tttggtttaagacgaacttttttcactagtatcattatttatcacctcctaaattcattg
tacattcaactacattcaattgcaagtcgattggatgtattctataatttgtttagaggt
gatgaatatgagcgaaaatcgtggattaaaaacaagaaaagcattatcaaatgccgtccg
cattgaattgtacaaacaactaaaagaactatcagataaaacaaaaattccaatgagtaa
attattagatgaagcaattgaagatttaattatcaaacgaaagtctactaacaattagta
gacttttataatctttttaacagttaattcccctacctcataaacaactttttcgtatta
aacgcaacaataaatgctaacggaatagcaatactaaatgccacaatcggccatatcccc
aggaaccaatttgttatcccatcaactaaagcacctaaaccaaaactaaaagtaacctca
ggaataactggtactttaggaattccattaacaacattgcttaaatcactttcaatattc
cacttagaaaccgccttaatctgtacaccataagtttgaccattctgtaaacctttcaca
gcataagaacgacttgtaacaagtgaatcattaacttttacaccatcaataaaaatgtga
taacccttaattggaacgcctaaattttgacttaatagatttacaactaacgagccatct
tttggcgtaacatcaaaattagaaggtttaaaaggcttattaagattaggttcttcatca
gtctttactttcttcacaattccatttgattcaagaccagtagaagaaacagaaacaaat
ttataagtatattccatacttccttttaaacctttatcaataaattcctcaacattcaca
ttatccgcaatcactttatcatcacgataaattttcacatgatcaaaattatttttagga
aacttataactaaatttcacataagtatgagttatttcatcttcctgtaagtcttttatt
tcatctggcaaaggctctttcactgtctttatctttttctctataccttttgattcaaga
ccatcaggagaaaccgaaacaaatttataagtatgctccgtttcaggagttaaaccttta
tcagtgaatttttcttctttcacatcactagcaagcacttgtccatcacgataaattctt
aaatgactaaaattcgacttcggatttttataagtaaattcaactgaatcatgtttaata
ttttcttttaaatccgtaatatcagatggaggaacagattcatactcatataaattaact
tcagcaagtgtaaaataatctccattgctcatatttttcaatccaatttttttaacacct
ttaatatcaacagcttgtagataaccactatcagtatttctatattcccgctttaaagta
gcaccctctgtataaaaataaacatccattctattactagagccaccaactttagtaaac
ctaaaccctgaaactctaacaggagaagctaaatcaattatgacctcaccattagaaaga
gtatcactagtttgtaaatttccatcagttaatgaagttatatatgaactaccatattga
gctttacctactcttccacttaatacatctttaccttgagcaaatgcacttgtatcacct
acaaacaaaatcccaagtaatacaggtactactataaaaaatttctttatccgcattttc
cattcactacatgccaacaaagttcactcccctcgtcacttggtttcatttcttcccaag
gagtcattggcttatcttgtttcatatcattatcttttttcatttctccctcccgatcca
taggcttatcaggagtcattggtttatcaggtttcatgtcttccttttccattggtttat
caggagtcattggtttatcaggcttcatgtcttccttttccattggcttatcaggagtca
ttggcttatcaggcttcatgtcttccttttccattggcttatcaggagtcattggcttat
ctggtttcatgtcttccttttccattggtttatcaggcttcattggttcttctttatcca
tatctttttctttcttcatatcttcttctttctgattatctttatctttacaaacatccc
cccaacattcagcgggctcaggagcaacaggaagtttgtcaggtggtttctcttgttcac
cctctttaaagtgctcttgtttgtcttcaaaaggcttatcaggttgtttaggtttatcag
gcttaatgtcctcaggtagaacaggtttaatcgacaaatccatatcgtcaggaatcttca
aattatccctaatatccttaacagcatccgcaatttcttttgtgttctttgctatttcat
cggtgttctttttaatctcacctgtattctttgctgtctcacctgtatttttagccgttt
cacctgtattctttgaaatttcatttactgcactaacaatcttttctaaaacttctttaa
cagctttatcagaaccaccgccaccatctacaggtggtttattatcttcttttgattcat
ctatatcaccgctgccttgtggtttatcatctggaattttttcatttgtacaaactccgt
cattcttattatcataatccgcatagtcctcaggattaggcttttcaatttcaggtaaat
cgtagtatttagcacctttgccccaatatacagtttctcctccaccgccaccgttttctt
taaatcctttaagcttaaaacgtgcatagcctaaaactttaccattatgaaaaatgtaaa
atgcgtatgtaccattctgattccagttaatagggaactcgtttttttcttgttctggac
gagtccactttgatttaccaacatggaacgagcaatcattaacaagcatcaattccgata
actgaaaactatatacatctttcatattgttaactttaataattaaattgtatttaccat
taactatcccattattttcgattgttacatttttactacctaccaattgaaaactaggtg
aatcagcaaacacagggatcgtatggctaacaatacaaaatgcacataaaaaaattatgg
ctagctttttcatatcaatccttcctaacaaaaatagctaggttattagcccagctattt
aattgttttattaaatttatagttaacttcttgctatttaaggagtgattatttgatgat
taacgagtaaataggtctttagtgttaaacgccactaagaacgttaatggaatcgctaca
gagaatgcgataattggccaatatgctcctaaccagttagtcaaaccgttagcaacgtct
gcaagattataagtcaatgtaatttttggcatttccaaaataaattcctcctaattaatc
aatcatcaaatttgtcttttactaaatgcgctacgaaaaatccaaacagtatcccaaaca
aaacaactaacaatggcgtcattgtattccagttcatattgaaattaccgaataattgag
acatcgatggtctgaaaccaaattcaggcattgttatcaactcctaagttctaaacgtgt
tatacactttaccgatacagtagatagcaaacgccccaccaatgaataaataaatcactg
gtaacactgaactaaacatgttgaaggcatactgcaagattcttcccacgtccatgctaa
aactaatagccatcaccccaagctttgacggtggtgaacatcattattacgaatactaga
aaggttataaaacctaacgagtataatacaactgaattgttcataaaaaaccaatacatc
atatctaaaaaggctaaatcattcatttatcaaaccgccaatctttaagcaatgtgaaaa
caatgattaacaaaaatgggagtccaaatagagaatattggtttaataaattttctaaat
taaattcaatcatcgcaaagcactccaaatccagttgaatgttaacaccaacaagattag
taatagcaagaaactaattaacatatcaccataggtaagtgtctggaaaactgcaaaact
accgttcttagtctgtactaagtagtttggcatgatttccgaaatagttttgtacaagtc
gtttaaatcgattttatctaacataaaatcacacaatcacttcagtcttataagtcctcg
tactacttaacaatctgttgcaaattgtaatatgcattattcttatatgcacttacagat
gctagacacttaaactcatcacctaatttgtagccaccagaaatcgttgggaacaacgtt
acttctttactagaaaccctaaccgtctcattccctttttcacctttttggtacaaatca
acaactacagttgtttttttattcccttcaaactctttttcaaccatacttgcgcccata
aatacgccttcaattttaactattggcattataatacctccatattctaattttgcgaac
ataaaaacgaacaaattttcgagtccagattttacgttctgattatagcaaaaaaaggga
cagaatacaagaagaaattttaaaaaaaattttttaaatctttttgtgcttttttaaatg
ttctacaatagcattttctacaaattcagattgattttcttgttgctttactaaatcaac
atatttcttctttatagaaacatttaatttcacctttttttcgtctggatcaatacgatg
tctgcccacttttttcttactccttttctaaaaaaaccatcatgtctactataaacaaaa
atggactcataaaaaaccgaacataaaaaaagttgagagtctaaactctcaactatactt
cttcataaattcatacaaagctaattcaattaatgaaaactttgaaatccttttacctgc
aaactgttttgagaactcttcaaattgttcatgtatttctttactaataacaatactact
ctttttactttcctttgattcaggaagtgaagccaactctaaaaacaatttagcctcatc
actttttactatatgtaataaatctttcaaagctaaaatttcagattcagtaaagtcatt
ctgatttttttctgatttttttctaactttatttaaaacttctttttctttactctgatt
tttttctgactcatttctgaattcatttacaacatgtttttcttcattctgtatttctgc
tgatttttttctgataactttcaattcatttctgttatctttcttatttaaatcagaaaa
caatctgttgtctatctgatttttttctgactcttccccaacatataaagtttttttctt
agaattatcatactcatacccaactgaatttaatcgcctacgcaaagtatccttacttac
acctaattttttagccatatctggcatagtcatagaactattaatcaagtcaataatttc
aacaatcttcacaatcaatcattctccttttttagtctatatctgaattatatcatattt
tattcatatacatttctgattttattctgatttttttcatatacaacaaacaaaaaagtc
agatataaatctgactttaattctagacgtttctttataaagtttgtataatacaagtac
aatcaatcaatttagtcttatgagtcttcgtctctagtcaattcgaaaactcacacgaat
cttcttgttttctaatgagaagattctttttttattttctcatccattttaataactcca
tgaactacgtcaaacacattatttagtgtcacattagatacaggctcaggaactgtatta
atcatattagttaaaaccatttcattaggaacataaacctttatacttttcttcgctctt
gtaatccctgtgtacaataaattatttgtattcaatttcggctgactatctacaaatact
gcaacattctcatactcgctaccttgagatttatgaactgtaaatgcataagccggtaca
atttcttcagtatcttcatatttgtaaaatacatctctatcttctagatccaaccgaaca
caaacaccttgatcatcataatttacaattcttccagtatcaccattactaacatttctt
gctgaactattagcaataatcatgacacgatcattcaaatcatacttaaaatcattaaaa
caaagtgtaatatctttctttttagcttgaacaatcaaatttatatctttagctaatttc
cttgtattagttaaaatttgatagccttcaaaaacaagtctctgcaccaactcttccata
ttttcatcatacaagtcataattaatcaatttatgatctaatacattataagcctgttta
aggacagcatcaccacttctaaatacttgtgttaaacgaatagtattaacaaactctaac
gcctctaattcaggaataatacttgtatcattcacaggaggtaattgtgcatcatcaccc
gcaaaaataatcttcacatgactcggaacagcctgtaacaacttcgctaaaatttcacgt
ggaatcatagaaacttcatcaataatcaaataagcgcaatcaattacgttatgttcattt
ctaaaaaaattagaactaaaattcgaagcgcaagctttatgtatagtcattggtttataa
ccttctaaatcttgctctcttaataactctctaatcctactagaagcctttccagtataa
gtacaaataatagttttagttggattaggattcaaacgcttcaataaattaacaagagta
tatgtcttacccgttccagctcgtcctaaaagcaaggtaatacgattatcaataaatgat
ttaagtaaccttacttgatcaaaagttaaaccttcagtacgataattaccaagtctctct
atcataaaatcaactgaagatatagctaataatctttcgtgaatcatatagctatactta
atttcatcagacaaatctaattccttaacaagctgacttaacctaactgcatgtggatca
gcattcatataagaattgacccttataaaatcttcagcactattctcaaaacctaaagga
atctcataactactagaatttaattgataatcaaaaacacccaatttaatatattttaaa
tccttttcatctttctctttaaaaatcttaatagaattactagaactaataagcttttta
gaaatatcaccatcaccttgcatagttaaaaaagtatctattgtatcctttgtaacataa
ttagtgattttcgaaacataattagaaacaatatcagtatcaacagaatcataagttaaa
tcaggatttttcctcaaagcatcttctacaatataagtgttatcataaacttcactcaca
ccttcaacagtaagcttctttaataaagtatgaggtacataacgattactcaaaaagtga
taatgaggttgtccactcttatgaaactctaaaactctaataaatttaaaatcaacaaat
tcattttctacaaaacgcttagaaatattattatataattcatctcttaaagactgatct
ttacacttacaatcataaatacaaagaaacctttcataaatcaaatcactatatatatcc
ttaaacttagctttatcatcagaacttaaattcttataataaacttttttacgcttagca
acagaaataacagcatcataacgagaaattctaaacaattctacttcaacatcagaaaga
attgttttttctttcttcttctcataccatttcaaagctttttcataactaaccttctta
cgtttcatatatccttccaaagtaaaattaaaattcaactcatttctaattttactaaaa
atcttatccaaatccttaataccatcagtcgaagtaagagtattaaagaaaaacaaacgt
tcacgttgagaataaaaacgaaccatcttttgtatatgtgcggcaattactggctgacat
ctaggacattctaatttattacaagtcaaagccttagcataatgcttaccagtttcttta
gacttcagatgtgctgtctttttgccacacttagaaacgtctaaagccataaacaaacac
ctttccaagtaaaataattaaacagacatatataatttgaattcattcaaaaattcatta
ggttctacataaaatttattataatgatctatacaagaaccagtaaaagttataactcta
tcaacttgatcaaaaggaatagatatcaatacagattcaagtgtaaaaataaataacatc
tgatcactatgaacacctaaatcatccaatgaaaatcccatgtcattgtcaactgtaaaa
aaagaagttttcttagccaaatcataaggaactaggagacccagatggacagaagaatca
gtacaacaaacaagaataaactggccaagactcgaggaaacaatgcgagataaatcagaa
gaaccgaccacaaaaccacctcctcaaaagtagaaataaaaaagtgagcgtttatcccct
attaatattaacaagttaagagaaaaccaataaaataacgattttattaaatctttttat
ataaccaagctaaaaaatctaatgccatccaatataaaaatattaaaaacgaaatataca
aaccaaacgcactaacacctaaaacaatttccattaaatttctccttgctcttgatactt
acgtttcttttcttcaatcattgcaagcacaaatgtagaacgattatattttttaaacgg
taaattatgttctctagcaattgaatgtcttctatcattctctatatctacaatttcatc
tattatctgaatttcactttcagtaaatgtaaatgcccaagtttttttcttttctttaac
tgtcataaaaacaacctcctatcaattaactaaatttaatataacaaaaaccatatggtt
tgtaaataaaaacatatggtttttcaataaaaaaatattaaattttaattattgataggt
ttttttctgattaaatctatcaaatacactctaacagaataccaaattaatagtattaaa
aatcctgtcgtgaaaataaacaaatcactatatatatcagatacatactttgttgtaaca
acacagatcattgcaagcatacatatatcaaaaactacagttaaccaaaatttaaaattc
aactttaaatcagcaaacatataactaacacccctacaatataaactaaaccaatacata
aaccgattctatttgctattttttcattgtacttattacataaataaacatgtaaattat
cacgatgtttagcaagaaatctataaaaatactttgttattaaaagtagaaaaaaataac
ataatccaatacaagtaacgaaagtaacaaataacgttaacatattcacactaggcgaaa
tacaaccaaatttaataagaaaactcataataccacccaaagctataaattgaagtggcg
acataaattcatcatcttggctataatacttagcaaacatatatacacctcttaaacttt
actattctttaaacttaatctactcattattctaagagttaacataagaaaactaacatt
aacaataaaagcaaataataaagccattacacttaaaggcttaaaatatacggatattcc
taaatacaaaataaacaataaaaaatttgtaaaaactgcatatccaatatcttcaccact
tatagcatatttcctaaaaatcatctttttgtcttttaatttatctatattttcattaac
aaatttcttatccatagatacatacttaacaaaaataaaaagggcaattccaattgctat
tagagttaataaattaaattcagcaccaactaaacaccaactaaaataaaaaaacatcgc
aacaatattaaacaatacatggatatattcacgataaaactttttaaacatatatacacc
ccttaaaacgccttatttcgctttacaacctcttttttataaactacatagatattgcta
tctatataagttaaatcatcaaaaatccaacctctgtcctctaaatactctttatgtacc
ttaacttgattagattgatcacttctcaaatatttcaatgtcttagataaaacagttacc
tctttttcattacaaacaggcaaatccacaaatatcacccttcttttaaagtatctagca
tgcctttaaacaagaaacaaatccctagagtaccaaacaacgtaacaataacattctcca
tcaaaacaaccctctatctgtatttgctaaaaggttaaacaagaaacaggtagtattttc
ttacgctctgcttcataaaatctccaccttttccgctacgctacattcttgcataacttt
tttaggctcgtttgtcttcatcgccaagtcgataaactcaaaagtgaatatatttaacta
tcaacttgcctatccattatacgagcctaaacgcttgtactaccgacctttatattttct
tttattctatttacccattacgctatgcggggctagccccacaccccagccaatctccaa
cctcaaaagcgaaggaagacctttaaaacctaacccgtaaaccaatttagcaagaaaaca
attacagcaatgaatgaaccataaaataatccgtctctcgccatagttttcaaccaatct
acatgtatcaaatctcttcacctcatacttaatgttcgtattttcattaaaagcccctgg
aaaatatgcacggctgccgttacatttcacacctaaatcacgaacattattttgccattt
gactaaacatcaaatctaaattatcaaaatgatgtttaattacttcacaattttttactt
cttcttcatctaatccgtagcgatccatgagcaaatctagaaattctctcatttctccat
gtgctttatttattcttttcacttcttctctaaattttttcttctttaaaattcccatct
ataacgtaccttccttatttaatttatataatcttatgaagtcctcccgcctgcaccgcg
catacagcttacgctgaatgcttgtactggcgtccgtactcttcggcggtcgacttcaac
gcttctaaaaattccatgaagtcttgtcgtttatctggaacttgtactggagaaaccatt
gctgtcgtatcataaacttttgaaccaatagcaaaagctttcttcttttgaatacgcatt
gtttttaaatatcgtttagattgaacatcatacattttgtaataaaaatagtttttatca
ttcgataccctaacgagaacgtttgtaatacctcttatacgtgaatctaaatcatcaaat
gatggtgaggtaataaacaacgtacaacgtagttttctaaggtaataagacaattgagaa
aagaactttaccgagttacttgaaaaacttctagcatcaagatcaatatgcgcttcatcg
agatttaagatactagatttctcttttgcaatatcatgaaacgtatctaaagttacaaat
ggtttagacccaattaaaccgtaattactgtacaatacacagccactcttttcttcatag
tgttttgcaaacaaactcataccaaacgttttaccgctaccgagaaagccctcaaaaacc
attatgttcatgctaactcattccctttaacaacttttgcgctatttgctgacaatgata
atgaaggattcgcatttgctttcagtaaatgacttaatttagcattacctttaattcggt
ccgaaagcgttaatttctcaagtgtcttgtgatattcacttaatggcaatacttcttctt
tcattcccgcaatatataaggaaatatccgataatccattttcattaagcaataacatag
ccatttgttgtttctttgttaatggcacagcatgttttttcatgaattgaaacagttgaa
cagtctcaatcgtttcgtttgaaccttcttcttctaaaatatctttcgttaacatttcct
gaacactcatttactccaccccattatttaaaaatagctagcaatacaataattacccaa
ggcataaaaccaataatgtcaaaaggtttcttccctgtatcaaaatcaaaaatccccttt
aacgcactagaacgacgtaacattttcaaattttccgcttcaattcttgcgggcttttct
aggttataaatgtgatacacataaccatgattatcatcaagtaatctcaattcattttca
cgtggtaacatggctgtactcgtttctaaaatctccgaatcaaacgatatgacctgttca
actacacatgttccttcttccttaataatcaacgctctatgcccttcaaattgtggctgt
acttttcgttttgttttagctaacatttataaaaacctccaaaacgttcgttttttcatt
tcaaaacctcttggatctagtcccgctgccatgacattttgaatccttttaacgaactat
ataaactaattaatatttaacattcgtttttatcactttgacattttatttttgaaaaac
atatatggtaaaactataaaaagaaatatagataaacaaactgcacttgataactcaaac
atcgcattaaaagcctgcattattttaactctccttttcccgatgttgcttcacaaatca
aaatcaaaatccaaataatgaatcccaaaattgcataaatcattcttctatccctctaaa
gaaattcaatgtatctattaccatccaagaaacaactgtcgtaaaaaatattaataaaat
tgcttgccctacaatattcaatatcattaccaccatttcactgtatctttaaatcgaata
aacaaactactgtaagtcatgatgatgtaacaaacaaaatatacgaaaactaaagcgaat
aacgtcgttatgacggttgtccaaccgtataaataagcaaatactccaaggtaatcacta
attcgcaaaggacggcttgccggtacgcttaaatcacttaaatactttgccatttgtgca
agccaaccaagaacaggattaaatattgtatcaattaacgcattcattaatgatgaccac
ctctgaatagatccatgagctttttaacaaacaagtaccaaataaaacatgtgaccacag
ccggaataactgtaagtaatccagtaggaagtaatatatcagtagccactttaaatcctt
tcattgatgcactaggaaacgatacattcccaccatcaaaattaggctgtacccatagaa
ataaagttttaaagaatcccgctattacagcacctaaaaactgaaacaaggcaacgaata
attttataattgctactacaacttgaaacagcttttctatgaaataaaagattcctttta
aaaaatccagtagatattgaaatggtgtagctaaaaaatcaataaacgtttttaacgact
ttataaccgcttcaaatccaccttttaagaacttaacaaacttctccatcatgattgctt
ataacccaccataatccttctaatgcttatagcaacagagaatgtaatcattaatacaaa
cgctagaaataatacgtcttccccagcatggaacgcatactgtagaaattgtattaaatc
cttagttgtaactggttgtatcaaactaagcaccgttgccaaaaccttataaaactttat
aaagtctgtttacttccctactctacgtgtccgattttgccgaagctactttcgtttgac
ataacactccaagggcgtaaattcggatacaacgaatcctacatattagcaataacgttt
tagtgttaatttactaattgatagcgtgacaaattaatagatgcatttaaatccctgtct
atatgatgcccacatttacaatgatacgtcctatcggatagcgttaaatgtttattaact
tcaccacaatttgaacactgtttagacgaagggaaccacttatcagcttctacaaattca
attccgtatttctcacatttatacttcattttcattttaaaatcatataatttttgttgt
gcgatcgcttttgataagtgtttatttttcatcatacccttgatattcaacgtttccata
acaactctgcaaggcttggttttcacgattgcacaagtcacttgatgaatatgattatct
cggatatttgtcaaacgtctatgtaaatgttgtatcttcttttcaagttttataatattg
cttgttttgacgaaacagcttccctccttatttatttcatatttacgagaaacttgacgt
tgcaatctacgaaggcgtttctctacctgttttactacctttgttttattgatatttttg
aatttcattccattagaacaaaaagcaagttctttaataccgacatctatccctatactt
gcatttgttaactcttgatgaataatctcttgttcaattccaacagctaagtaccaatac
ttccgtcgaaactaatacgaggatttga
>tig00000062|arrow|arrow|arrow|pilon
aacgtctgcaagattataagtcaatgtaatttttggcatttccaaaataaattcctccta
attaatcaatcatcaaatttgtcttttactaaatgcgctacgaaaaatccaaacagtatc
ccaaacaaaacaactaacaatggcgtcattgtattccagttcatattgaaattaccgaat
aattgagacatcgatggtctgaaaccaaattcaggcattgttatcaactcctaagttcta
aacgtgttatacactttaccgatacagtagatagcaaacgccccaccaatgaataaataa
atcactggtaacactgaactaaacatgttgaaggcatactgcaagattcttcccacgtcc
atgctaaaactaatagccatcaccccaagctttgacggtggtgaacatcattattacgaa
tactagaaaggttataaaacctaacgagtataatacaactgaattgttcataaaaaacca
atacatcatatctaaaaaggctaaatcattcatttatcaaaccgccaatctttaagcaat
gtgaaaacaatgattaacaaaaatgggagtccaaatagagaatattggtttaataaattt
tctaaattaaattcaatcatcgcaaagcactccaaatccagttgaatgttaacaccaaca
agattagtaatagcaagaaactaattaacatatcaccataggtaagtgtctggaaaactg
caaaactaccgttcttagtctgtactaagtagtttggcatgatttccgaaatagttttgt
acaagtcgtttaaatcgattttatctaacataaaatcacacaatcacttcagtcttataa
gtcctcgtactacttaacaatctgttgcaaattgtaatatgcattattcttatatgcact
tacagatgctagacacttaaactcatcacctaatttgtagccaccagaaatcgttgggaa
caacgttacttctttactagaaaccctaaccgtctcattccctttttcacctttttggta
caaatcaacaactacagttgtttttttattcccttcaaactctttttcaaccatacttgc
gcccataaatacgccttcaattttaactattggcattataatacctccatattctaattt
tgcgaacataaaaacgaacaaattttcgagtccagattttacgttctgattatagcaaaa
aaagggacagaatacaagaagaaattttaaaaaaaattttttaaatctttttgtgctttt
ttaaatgttctacaatagcattttctacaaattcagattgattttcttgttgctttacta
aatcaacatatttcttctttatagaaacatttaatttcacctttttttcgtctggatcaa
tacgatgtctgcccacttttttcttactccttttctaaaaaaaccatcatgtctactata
aacaaaaatggactcataaaaaaccgaacataaaaaaagttgagagtctaaactctcaac
tatacttcttcataaattcatacaaagctaattcaattaatgaaaactttgaaatccttt
tacctgcaaactgttttgagaactcttcaaattgttcatgtatttctttactaataacaa
tactactctttttactttcctttgattcaggaagtgaagccaactctaaaaacaatttag
cctcatcactttttactatatgtaataaatctttcaaagctaaaatttcagattcagtaa
agtcattctgatttttttctgatttttttctaactttatttaaaacttctttttctttac
tctgatttttttctgactcatttctgaattcatttacaacatgtttttcttcattctgta
tttctgctgatttttttctgataactttcaattcatttctgttatctttcttatttaaat
cagaaaacaatctgttgtctatctgatttttttctgactcttccccaacatataaagttt
ttttcttagaattatcatactcatacccaactgaatttaatcgcctacgcaaagtatcct
tacttacacctaattttttagccatatctggcatagtcatagaactattaatcaagtcaa
taatttcaacaatcttcacaatcaatcattctccttttttagtctatatctgaattatat
catattttattcatatacatttctgattttattctgatttttttcatatacaacaaacaa
aaaagtcagatataaatctgactttaattctagacgtttctttataaagtttgtataata
caagtacaatcaatcaatttagtcttatgagtcttcgtctctagtcaattcgaaaactca
cacgaatcttcttgttttctaatgagaagattctttttttattttctcatccattttaat
aactccatgaactacgtcaaacacattatttagtgtcacattagatacaggctcaggaac
tgtattaatcatattagttaaaaccatttcattaggaacataaacctttatacttttctt
cgctcttgtaatccctgtgtacaataaattatttgtattcaatttcggctgactatctac
aaatactgcaacattctcatactcgctaccttgagatttatgaactgtaaatgcataagc
cggtacaatttcttcagtatcttcatatttgtaaaatacatctctatcttctagatccaa
ccgaacacaaacaccttgatcatcataatttacaattcttccagtatcaccattactaac
atttcttgctgaactattagcaataatcatgacacgatcattcaaatcatacttaaaatc
attaaaacaaagtgtaatatctttctttttagcttgaacaatcaaatttatatctttagc
taatttccttgtattagttaaaatttgatagccttcaaaaacaagtctctgcaccaactc
ttccatattttcatcatacaagtcataattaatcaatttatgatctaatacattataagc
ctgtttaaggacagcatcaccacttctaaatacttgtgttaaacgaatagtattaacaaa
ctctaacgcctctaattcaggaataatacttgtatcattcacaggaggtaattgtgcatc
atcacccgcaaaaataatcttcacatgactcggaacagcctgtaacaacttcgctaaaat
ttcacgtggaatcatagaaacttcatcaataatcaaataagcgcaatcaattacgttatg
ttcatttctaaaaaaattagaactaaaattcgaagcgcaagctttatgtatagtcattgg
tttataaccttctaaatcttgctctcttaataactctctaatcctactagaagcctttcc
agtataagtacaaataatagttttagttggattaggattcaaacgcttcaataaattaac
aagagtatatgtcttacccgttccagctcgtcctaaaagcaaggtaatacgattatcaat
aaatgatttaagtaaccttacttgatcaaaagttaaaccttcagtacgataattaccaag
tctctctatcataaaatcaactgaagatatagctaataatctttcgtgaatcatatagct
atacttaatttcatcagacaaatctaattccttaacaagctgacttaacctaactgcatg
tggatcagcattcatataagaattgacccttataaaatcttcagcactattctcaaaacc
taaaggaatctcataactactagaatttaattgataatcaaaaacacccaatttaatata
ttttaaatccttttcatctttctctttaaaaatcttaatagaattactagaactaataag
ctttttagaaatatcaccatcaccttgcatagttaaaaaagtatctattgtatcctttgt
aacataattagtgattttcgaaacataattagaaacaatatcagtatcaacagaatcata
agttaaatcaggatttttcctcaaagcatcttctacaatataagtgttatcataaacttc
actcacaccttcaacagtaagcttctttaataaagtatgaggtacataacgattactcaa
aaagtgataatgaggttgtccactcttatgaaactctaaaactctaataaatttaaaatc
aacaaattcattttctacaaaacgcttagaaatattattatataattcatctcttaaaga
ctgatctttacacttacaatcataaatacaaagaaacctttcataaatcaaatcactata
tatatccttaaacttagctttatcatcagaacttaaattcttataataaacttttttacg
cttagcaacagaaataacagcatcataacgagaaattctaaacaattctacttcaacatc
agaaagaattgttttttctttcttcttctcataccatttcaaagctttttcataactaac
cttcttacgtttcatatatccttccaaagtaaaattaaaattcaactcatttctaatttt
actaaaaatcttatccaaatccttaataccatcagtcgaagtaagagtattaaagaaaaa
caaacgttcacgttgagaataaaaacgaaccatcttttgtatatgtgcggcaattactgg
ctgacatctaggacattctaatttattacaagtcaaagccttagcataatgcttaccagt
ttctttagacttcagatgtgctgtctttttgccacacttagaaacgtctaaagccataaa
caaacacctttccaagtaaaataattaaacagacatatataatttgaattcattcaaaaa
ttcattaggttctacataaaatttattataatgatctatacaagaaccagtaaaagttat
aactctatcaacttgatcaaaaggaatagatatcaatacagattcaagtgtaaaaataaa
taacatctgatcactatgaacacctaaatcatccaatgaaaatcccatgtcattgtcaac
tgtaaaaaaagaagttttcttagccaaatcataaggaactaggagacccagatggacaga
agaatcagtacaacaaacaagaataaactggccaagactcgaggaaacaatgcgagataa
atcagaagaaccgaccacaaaaccacctcctcaaaagtagaaataaaaaagtgagcgttt
atcccctattaatattaacaagttaagagaaaaccaataaaataacgattttattaaatc
tttttatataaccaagctaaaaaatctaatgccatccaatataaaaatattaaaaacgaa
atatacaaaccaaacgcactaacacctaaaacaatttccattaaatttctccttgctctt
gatacttacgtttcttttcttcaatcattgcaagcacaaatgtagaacgattatattttt
taaacggtaaattatgttctctagcaattgaatgtcttctatcattctctatatctacaa
tttcatctattatctgaatttcactttcagtaaatgtaaatgcccaagtttttttctttt
ctttaactgtcataaaaacaacctcctatcaattaactaaatttaatataacaaaaacca
tatggtttgtaaataaaaacatatggtttttcaataaaaaaatattaaattttaattatt
gataggtttttttctgattaaatctatcaaatacactctaacagaataccaaattaatag
tattaaaaatcctgtcgtgaaaataaacaaatcactatatatatcagatacatactttgt
tgtaacaacacagatcattgcaagcatacatatatcaaaaactacagttaaccaaaattt
aaaattcaactttaaatcagcaaacatataactaacacccctacaatataaactaaacca
atacataaaccgattctatttgctattttttcattgtacttattacataaataaacatgt
aaattatcacgatgtttagcaagaaatctataaaaatactttgttattaaaagtagaaaa
aaataacataatccaatacaagtaacgaaagtaacaaataacgttaacatattcacacta
ggcgaaatacaaccaaatttaataagaaaactcataataccacccaaagctataaattga
agtggcgacataaattcatcatcttggctataatacttagcaaacatatatacacctctt
aaactttactattctttaaacttaatctactcattattctaagagttaacataagaaaac
taacattaacaataaaagcaaataataaagccattacacttaaaggcttaaaatatacgg
atattcctaaatacaaaataaacaataaaaaatttgtaaaaactgcatatccaatatctt
caccacttatagcatatttcctaaaaatcatctttttgtcttttaatttatctatatttt
cattaacaaatttcttatccatagatacatacttaacaaaaataaaaagggcaattccaa
ttgctattagagttaataaattaaattcagcaccaactaaacaccaactaaaataaaaaa
acatcgcaacaatattaaacaatacatggatatattcacgataaaactttttaaacatat
atacaccccttaaaacgccttatttcgctttacaacctcttttttataaactacatagat
attgctatctatataagttaaatcatcaaaaatccaacctctgtcctctaaatactcttt
atgtaccttaacttgattagattgatcacttctcaaatatttcaatgtcttagataaaac
agttacctctttttcattacaaacaggcaaatccacaaatatcacccttcttttaaagta
tctagcatgcctttaaacaagaaacaaatccctagagtaccaaacaacgtaacaataaca
ttctccatcaaaacaaccctctatctgtatttgctaaaaggttaaacaagaaacaggtag
tattttcttacgctctgcttcataaaatctccaccttttccgctacgctacattcttgca
taacttttttaggctcgtttgtcttcatcgccaagtcgataaactcaaaagtgaatatat
ttaactatcaacttgcctatccattatacgagcctaaacgcttgtactaccgacctttat
attttcttttattctatttacccattacgctatgcggggctagccccacaccccagccaa
tctccaacctcaaaagcgaaggaagacctttaaaacctaacccgtaaaccaatttagcaa
gaaaacaattacagcaatgaatgaaccataaaataatccgtctctcgccatagttttcaa
ccaatctacatgtatcaaatctcttcacctcatacttaatgttcgtattttcattaaaag
cccctggaaaatatgcacggctgccgttacatttcacacctaaatcacgaacattatttt
gccatttgactaaacatcaaatctaaattatcaaaatgatgtttaattacttcacaattt
tttacttcttcttcatctaatccgtagcgatccatgagcaaatctagaaattctctcatt
tctccatgtgctttatttattcttttcacttcttctctaaattttttcttctttaaaatt
cccatctataacgtaccttccttatttaatttatataatcttatgaagtcctcccgcctg
caccgcgcatacagcttacgctgaatgcttgtactggcgtccgtactcttcggcggtcga
cttcaacgcttctaaaaattccatgaagtcttgtcgtttatctggaacttgtactggaga
aaccattgctgtcgtatcataaacttttgaaccaatagcaaaagctttcttcttttgaat
acgcattgtttttaaatatcgtttagattgaacatcatacattttgtaataaaaatagtt
tttatcattcgataccctaacgagaacgtttgtaatacctcttatacgtgaatctaaatc
atcaaatgatggtgaggtaataaacaacgtacaacgtagttttctaaggtaataagacaa
ttgagaaaagaactttaccgagttacttgaaaaacttctagcatcaagatcaatatgcgc
ttcatcgagatttaagatactagatttctcttttgcaatatcatgaaacgtatctaaagt
tacaaatggtttagacccaattaaaccgtaattactgtacaatacacagccactcttttc
ttcatagtgttttgcaaacaaactcataccaaacgttttaccgctaccgagaaagccctc
aaaaaccattatgttcatgctaactcattccctttaacaacttttgcgctatttgctgac
aatgataatgaaggattcgcatttgctttcagtaaatgacttaatttagcattaccttta
attcggtccgaaagcgttaatttctcaagtgtcttgtgatattcacttaatggcaatact
tcttctttcattcccgcaatatataaggaaatatccgataatccattttcattaagcaat
aacatagccatttgttgtttctttgttaatggcacagcatgttttttcatgaattgaaac
agttgaacagtctcaatcgtttcgtttgaaccttcttcttctaaaatatctttcgttaac
atttcctgaacactcatttactccaccccattatttaaaaatagctagcaatacaataat
tacccaaggcataaaaccaataatgtcaaaaggtttcttccctgtatcaaaatcaaaaat
cccctttaacgcactagaacgacgtaacattttcaaattttccgcttcaattcttgcggg
cttttctaggttataaatgtgatacacataaccatgattatcatcaagtaatctcaattc
attttcacgtggtaacatggctgtactcgtttctaaaatctccgaatcaaacgatatgac
ctgttcaactacacatgttccttcttccttaataatcaacgctctatgcccttcaaattg
tggctgtacttttcgttttgttttagctaacatttataaaaacctccaaaacgttcgttt
tttcatttcaaaacctcttggatctagtcccgctgccatgacattttgaatccttttaac
gaactatataaactaattaatatttaacattcgtttttatcactttgacattttattttt
gaaaaacatatatggtaaaactataaaaagaaatatagataaacaaactgcacttgataa
ctcaaacatcgcattaaaagcctgcattattttaactctccttttcccgatgttgcttca
caaatcaaaatcaaaatccaaataatgaatcccaaaattgcataaatcattcttctatcc
ctctaaagaaattcaatgtatctattaccatccaagaaacaactgtcgtaaaaaatatta
ataaaattgcttgccctacaatattcaatatcattaccaccatttcactgtatctttaaa
tcgaataaacaaactactgtaagtcatgatgatgtaacaaacaaaatatacgaaaactaa
agcgaataacgtcgttatgacggttgtccaaccgtataaataagcaaatactccaaggta
atcactaattcgcaaaggacggcttgccggtacgcttaaatcacttaaatactttgccat
ttgtgcaagccaaccaagaacaggattaaatattgtatcaattaacgcattcattaatga
tgaccacctctgaatagatccatgagctttttaacaaacaagtaccaaataaaacatgtg
accacagccggaataactgtaagtaatccagtaggaagtaatatatcagtagccacttta
aatcctttcattgatgcactaggaaacgatacattcccaccatcaaaattaggctgtacc
catagaaataaagttttaaagaatcccgctattacagcacctaaaaactgaaacaaggca
acgaataattttataattgctactacaacttgaaacagcttttctatgaaataaaagatt
ccttttaaaaaatccagtagatattgaaatggtgtagctaaaaaatcaataaacgttttt
aacgactttataaccgcttcaaatccaccttttaagaacttaacaaacttctccatcatg
attgcttataacccaccataatccttctaatgcttatagcaacagagaatgtaatcatta
atacaaacgctagaaataatacgtcttccccagcatggaacgcatactgtagaaattgta
ttaaatccttagttgtaactggttgtatcaaactaagcaccgttgccaaaaccttataaa
actttataaagtctgtttacttccctactctacgtgtccgattttgccgaagctactttc
gtttgacataacactccaagggcgtaaattcggatacaacgaatcctacatattagcaat
aacgttttagtgttaatttactaattgatagcgtgacaaattaatagatgcatttaaatc
cctgtctatatgatgcccacatttacaatgatacgtcctatcggatagcgttaaatgttt
attaacttcaccacaatttgaacactgtttagacgaagggaaccacttatcagcttctac
aaattcaattccgtatttctcacatttatacttcattttcattttaaaatcatataattt
ttgttgtgcgatcgcttttgataagtgtttatttttcatcatacccttgatattcaacgt
ttccataacaactctgcaaggcttggttttcacgattgcacaagtcacttgatgaatatg
attatctcggatatttgtcaaacgtctatgtaaatgttgtatcttcttttcaagttttat
aatattgcttgttttgacgaaacagcttccctccttatttatttcatatttacgagaaac
ttgacgttgcaatctacgaaggcgtttctctacctgttttactacctttgttttattgat
atttttgaatttcattccattagaacaaaaagcaagttctttaataccgacatctatccc
tatacttgcatttgttaactcttgatgaataatctcttgttcaattccaacagctaagta
ccaatactttccgtcgaaactaatacgaggatttgaatatttattaacaactggtataca
ttcagatgttttcacccaacctacttttccaataagaaccatatttttcataacttttaa
tttcacgttatcattataaaaagatggtttagaatgtctacgactcttaaatctcggttt
atctacaacccctttaaaaaaacgtttatacgcttcacataaatctttcacagcttgttt
tgtaacattattagatacatcatacaaccaagcatattcttcagtttgttttaattgtgt
caactctttacgaagagtaccatcagatataaattttccaccttgtttataattttcttc
ttgtctggataatgcccaattataagcccatctggctattccagtagatttccataattg
catttcttgttctctatttggtttaagacgaacttttttcactagtatcattatttatca
cctcctaaattcattgtacattcaactacattcaattgcaagtcgattggatgtattcta
taatttgtttagaggtgatgaatatgagcgaaaatcgtggattaaaaacaagaaaagcat
tatcaaatgccgtccgcattgaattgtacaaacaactaaaagaactatcagataaaacaa
aaattccaatgagtaaattattagatgaagcaattgaagatttaattatcaaacgaaagt
ctactaacaattagtagacttttataatctttttaacagttaattcccctacctcataaa
caactttttcgtattaaacgcaacaataaatgctaacggaatagcaatactaaatgccac
aatcggccatatccccaggaaccaatttgttatcccatcaactaaagcacctaaaccaaa
actaaaagtaacctcaggaataactggtactttaggaattccattaacaacattgcttaa
atcactttcaatattccacttagaaaccgccttaatctgtacaccataagtttgaccatt
ctgtaaacctttcacagcataagaacgacttgtaacaagtgaatcattaacttttacacc
atcaataaaaatgtgataacccttaattggaacgcctaaattttgacttaatagatttac
aactaacgagccatcttttggcgtaacatcaaaattagaaggtttaaaaggcttattaag
attaggttcttcatcagtctttactttcttcacaattccatttgattcaagaccagtaga
agaaacagaaacaaatttataagtatattccatacttccttttaaacctttatcaataaa
ttcctcaacattcacattatccgcaatcactttatcatcacgataaattttcacatgatc
aaaattatttttaggaaacttataactaaatttcacataagtatgagttatttcatcttc
ctgtaagtcttttatttcatctggcaaaggctctttcactgtctttatctttttctctat
accttttgattcaagaccatcaggagaaaccgaaacaaatttataagtatgctccgtttc
aggagttaaacctttatcagtgaatttttcttctttcacatcactagcaagcacttgtcc
atcacgataaattcttaaatgactaaaattcgacttcggatttttataagtaaattcaac
tgaatcatgtttaatattttcttttaaatccgtaatatcagatggaggaacagattcata
ctcatataaattaacttcagcaagtgtaaaataatctccattgctcatatttttcaatcc
aatttttttaacacctttaatatcaacagcttgtagataaccactatcagtatttctata
ttcccgctttaaagtagcaccctctgtataaaaataaacatccattctattactagagcc
accaactttagtaaacctaaaccctgaaactctaacaggagaagctaaatcaattatgac
ctcaccattagaaagagtatcactagtttgtaaatttccatcagttaatgaagttatata
tgaactaccatattgagctttacctactcttccacttaatacatctttaccttgagcaaa
tgcacttgtatcacctacaaacaaaatcccaagtaatacaggtactactataaaaatttc
tttatccgcattttccattcactacatgccaacaaagttcactcccctcgtcacttggtt
tcatttcttcccaaggagtcattggcttatcttgtttcatatcattatcttttttcattt
ctccctcccgatccataggcttatcaggagtcattggtttatcaggtttcatgtcttcct
tttccattggtttatcaggagtcattggtttatcaggcttcatgtcttccttttccattg
gcttatcaggagtcattggcttatcaggcttcatgtcttccttttccattggcttatcag
gagtcattggcttatctggtttcatgtcttccttttccattggtttatcaggcttcattg
gttcttctttatccatatctttttctttcttcatatcttcttctttctgattatctttat
ctttacaaacatccccccaacattcagcgggctcaggagcaacaggaagtttgtcaggtg
gtttctcttgttcaccctctttaaagtgctcttgtttgtcttcaaaaggcttatcaggtt
gtttaggtttatcaggcttaatgtcctcaggtagaacaggtttaatcgacaaatccatat
cgtcaggaatcttcaaattatccctaatatccttaacagcatccgcaatttcttttgtgt
tctttgctatttcatcggtgttctttttaatctcacctgtattctttgctgtctcacctg
tatttttagccgtttcacctgtattctttgaaatttcatttactgcactaacaatctttt
ctaaaacttctttaacagctttatcagaaccaccgccaccatctacaggtggtttattat
cttcttttgattcatctatatcaccgctgccttgtggtttatcatctggaattttttcat
ttgtacaaactccgtcattcttattatcataatccgcatagtcctcaggattaggctttt
caatttcaggtaaatcgtagtatttagcacctttgccccaatatacagtttctcctccac
cgccaccgttttctttaaatcctttaagcttaaaacgtgcatagcctaaaactttaccat
tatgaaaaatgtaaaatgcgtatgtaccattctgattccagttaatagggaactcgtttt
tttcttgttctggacgagtccactttgatttaccaacatggaacgagcaatcattaacaa
gcatcaattccgataactgaaaactatatacatctttcatattgttaactttaataatta
aattgtatttaccattaactatcccattattttcgattgttacatttttactacctacca
attgaaaactaggtgaatcagcaaacacagggatcgtatggctaacaatacaaaatgcac
ataaaaaaattatggctagctttttcatatcaatccttcctaacaaaaatagctaggtta
ttagcccagctatttaattgttttattaaatttatagttaacttcttgctatttaaggag
tgattatttgatgattaacgagtaaataggtctttagtgttaaacgccactaagaacgtt
aatggaatcgctacagagaatgcgataa
